# Supplementary material for: Untreated HIV-1 infection and low CD4+ T cell counts and their effect on endemic human coronavirus (re)infection
Source: PLOS Glob Public Health. 2025 Jun 18;5(6):e0004610. doi: 10.1371/journal.pgph.0004610 (PMC12176178; doi:10.1371/journal.pgph.0004610)
Supplement: S2 Data — (XLSX) [file pgph.0004610.s002.xlsx]

## Sheet: HCoV_MFI; CD4 > or <350 
	subject ID	obs	HIV pos "1", HIV neg "0"	test_date	hku1_mfi	oc43_mfi	nl63_mfi	x229e_mfi	no_ag_mfi	hku1_fold change	oc43_fold change	nl63_fold change	x229e_fold change	hku1_infection	oc43_infection	nl63_infection	x229e_infection	any_infection	cd4_350 above "0" below "1"
	26	1	0	Mar-85	53.48	40.99	260.49	66.5	41.75	NA	NA	NA	NA	NA	NA	NA	NA	NA	NA
	26	2	0	Oct-85	68.35	52.74	422.84	80.78	40.75	1.28	1.29	1.62	1.21	0	0	0	0	0	NA
	26	3	0	1986-04-01	60.4	48.23	326.36	79.49	41.24	0.88	0.91	0.77	0.98	0	0	0	0	0	NA
	26	4	0	Oct-86	50.5	45.48	274.35	65.48	39.99	0.84	0.94	0.84	0.82	0	0	0	0	0	NA
	26	5	0	Mar-87	64.48	45.99	308.49	282.96	42.24	1.28	1.01	1.12	4.32	0	0	0	1	1	NA
	26	6	0	1987-09-01	57.99	46.99	353.18	111.22	41.24	0.9	1.02	1.14	0.39	0	0	0	0	0	NA
	26	7	0	Mar-88	53	43.49	323.36	82.99	41.75	0.91	0.93	0.92	0.75	0	0	0	0	0	NA
	26	8	0	Oct-88	50	41.47	257.25	74.73	40.99	0.94	0.95	0.8	0.9	0	0	0	0	0	NA
	26	9	0	1989-04-01	43.9	38	206.99	67.45	40.5	0.88	0.92	0.8	0.9	0	0	0	0	0	NA
	26	10	0	1989-09-01	40.95	36.5	170.93	61.5	40.99	0.93	0.96	0.83	0.91	0	0	0	0	0	NA
	26	11	0	Mar-90	41	35.5	203.05	63.45	41.47	1	0.97	1.19	1.03	0	0	0	0	0	NA
	26	12	0	Oct-90	40.99	38.99	298.48	138.24	40.21	1	1.1	1.47	2.18	0	0	0	1	1	NA
	26	13	0	Mar-91	42.5	37.99	245.8	97.95	40.99	1.04	0.97	0.82	0.71	0	0	0	0	0	NA
	26	14	0	Oct-91	42.5	37	178.7	81.49	39.21	1	0.97	0.73	0.83	0	0	0	0	0	NA
	26	15	0	1992-04-01	44.96	39.99	268.95	96.97	39.95	1.06	1.08	1.51	1.19	0	0	0	0	0	NA
	27	1	0	Mar-85	90.5	366.99	1112.25	113.5	41.47	NA	NA	NA	NA	NA	NA	NA	NA	NA	NA
	27	2	0	1985-09-01	84.98	264.74	510.95	88.99	41	0.94	0.72	0.46	0.78	0	0	0	0	0	NA
	27	3	0	1986-04-01	85.91	257.15	425.43	91.22	39.95	1.01	0.97	0.83	1.03	0	0	0	0	0	NA
	27	4	0	1986-08-01	75.37	213.59	596.22	87.91	42.73	0.88	0.83	1.4	0.96	0	0	0	0	0	NA
	27	5	0	Mar-87	435.06	534.94	599.39	101.44	44	5.77	2.5	1.01	1.15	1	0	0	0	1	NA
	27	6	0	1987-09-01	142.63	324.66	943.45	307.16	45.75	0.33	0.61	1.57	3.03	0	0	0	1	1	NA
	27	7	0	Mar-88	597.25	300.76	713.63	189.23	47.5	4.19	0.93	0.76	0.62	1	0	0	0	1	NA
	27	8	0	1988-07-01	191.49	320.48	781.68	196.65	43.95	0.32	1.07	1.1	1.04	0	0	0	0	0	NA
	27	9	0	1989-01-01	118.49	222.96	493.03	135.34	42.99	0.62	0.7	0.63	0.69	0	0	0	0	0	NA
	27	10	0	1989-07-01	125.42	246.99	525.44	137.3	41.81	1.06	1.11	1.07	1.01	0	0	0	0	0	NA
	27	11	0	1990-02-01	124.75	242.41	526.37	132	41.24	0.99	0.98	1	0.96	0	0	0	0	0	NA
	27	12	0	1990-08-01	126.24	253.84	1022.95	144.25	42.99	1.01	1.05	1.94	1.09	0	0	1	0	1	NA
	27	13	0	1991-02-01	103.21	210	1489.01	2391.9	45.19	0.82	0.83	1.46	16.58	0	0	0	1	1	NA
	27	14	0	1991-07-01	179.97	194.98	697.35	316.99	43.5	1.74	0.93	0.47	0.13	0	0	0	0	0	NA
	27	15	0	1992-02-01	113.74	181.98	531	197.5	44.5	0.63	0.93	0.76	0.62	0	0	0	0	0	NA
	27	16	0	Mar-93	87.23	176.42	378.57	135.91	41.74	0.77	0.97	0.71	0.69	0	0	0	0	0	NA
	28	1	0	May-85	448.3	715.05	1590.79	163.91	47.99	NA	NA	NA	NA	NA	NA	NA	NA	NA	NA
	28	2	0	1985-11-01	197.72	174.17	1453.3	154.14	43.95	0.44	0.24	0.91	0.94	0	0	0	0	0	NA
	28	3	0	May-86	160.23	141.99	1164.7	145.74	43.47	0.81	0.82	0.8	0.95	0	0	0	0	0	NA
	28	4	0	1986-12-01	109.78	118.21	1014.43	130.49	43.73	0.69	0.83	0.87	0.9	0	0	0	0	0	NA
	28	5	0	1987-06-01	162.94	121.2	1632.37	509.88	46.5	1.48	1.03	1.61	3.91	0	0	0	1	1	NA
	28	6	0	1987-12-01	89.41	99.29	980.06	236.99	42.99	0.55	0.82	0.6	0.46	0	0	0	0	0	NA
	28	7	0	1988-06-01	137	325.49	795.14	186.7	44	1.53	3.28	0.81	0.79	0	1	0	0	1	NA
	28	8	0	1988-12-01	107.81	249.76	933.41	194.03	47.48	0.79	0.77	1.17	1.04	0	0	0	0	0	NA
	28	9	0	1989-06-01	97.25	184.69	1948	856.96	46.99	0.9	0.74	2.09	4.42	0	0	0	1	1	NA
	28	10	0	1989-12-01	86.53	157.74	1477.71	461.63	43.99	0.89	0.85	0.76	0.54	0	0	0	0	0	NA
	28	11	0	1990-06-01	685.9	2509.57	869.55	249.67	45.99	7.93	15.91	0.59	0.54	0	1	0	0	1	NA
	28	12	0	1990-12-01	209.91	1129.62	995.72	267.85	45.99	0.31	0.45	1.15	1.07	0	0	0	0	0	NA
	28	13	0	1991-06-01	230.25	1016.21	1192.74	310	42.95	1.1	0.9	1.2	1.16	0	0	0	0	0	NA
	28	14	0	1991-12-01	146.36	629.9	939.48	237.97	41.99	0.64	0.62	0.79	0.77	0	0	0	0	0	NA
	28	15	0	1992-11-01	93	402.82	2503.94	357.44	42.74	0.64	0.64	2.67	1.5	0	0	1	0	1	NA
	29	1	0	May-85	114.91	124.96	887.31	169.46	46.5	NA	NA	NA	NA	NA	NA	NA	NA	NA	NA
	29	2	0	1985-09-01	62.5	69.48	959.36	176.72	39.5	0.54	0.56	1.08	1.04	0	0	0	0	0	NA
	29	3	0	1986-06-01	41.89	46.48	481.77	104.4	42.25	0.67	0.67	0.5	0.59	0	0	0	0	0	NA
	29	4	0	1986-11-01	47.48	50.25	615.92	129.25	44.96	1.13	1.08	1.28	1.24	0	0	0	0	0	NA
	29	5	0	May-87	55.5	60.99	771.53	158.25	44.24	1.17	1.21	1.25	1.22	0	0	0	0	0	NA
	29	6	0	Oct-87	45.48	45.96	574.37	125	40	0.82	0.75	0.74	0.79	0	0	0	0	0	NA
	29	7	0	May-88	41	40.95	418	104.25	43.99	0.9	0.89	0.73	0.83	0	0	0	0	0	NA
	29	8	0	1988-11-01	47.72	51.96	568.89	128.45	43.75	1.16	1.27	1.36	1.23	0	0	0	0	0	NA
	29	9	0	1989-06-01	43.99	48	496.21	118.76	47.74	0.92	0.92	0.87	0.92	0	0	0	0	0	NA
	29	10	0	1989-11-01	57.97	48.67	535.35	120.98	41.5	1.32	1.01	1.08	1.02	0	0	0	0	0	NA
	29	11	0	May-90	1578.54	2448.11	684.77	151.82	49.48	27.23	50.3	1.28	1.25	0	1	0	0	1	NA
	29	12	0	1990-11-01	105.47	85.79	624.04	137.87	46.5	0.07	0.04	0.91	0.91	0	0	0	0	0	NA
	29	13	0	May-91	76.49	62.5	781.34	366.75	47.99	0.73	0.73	1.25	2.66	0	0	0	1	1	NA
	29	14	0	1991-11-01	72.44	57.99	648	225	45.48	0.95	0.93	0.83	0.61	0	0	0	0	0	NA
	29	15	0	May-92	72.42	62.99	644.2	206.84	44.47	1	1.09	0.99	0.92	0	0	0	0	0	NA
	29	16	0	1992-11-01	64.5	57.5	524.06	162.44	43.5	0.89	0.91	0.81	0.79	0	0	0	0	0	NA
	29	17	0	1993-04-01	72.48	67.48	895.24	233.18	48.44	1.12	1.17	1.71	1.44	0	0	0	0	0	NA
	30	1	0	1984-12-01	526.79	44	2342.18	1541.32	46.5	NA	NA	NA	NA	NA	NA	NA	NA	NA	NA
	30	2	0	1985-06-01	394.76	38.5	1795.33	992.76	46.48	0.75	0.87	0.77	0.64	0	0	0	0	0	NA
	30	3	0	1985-12-01	472.11	46.72	1911.47	1166.47	46	1.2	1.21	1.06	1.17	0	0	0	0	0	NA
	30	4	0	1986-06-01	2238.27	142.97	1310.56	739.09	47.67	4.74	3.06	0.69	0.63	1	0	0	0	1	NA
	30	5	0	1986-12-01	1717.49	90.98	1773.57	1016.93	49.99	0.77	0.64	1.35	1.38	0	0	0	0	0	NA
	30	6	0	1987-06-01	912.09	56.99	1369.79	763.89	44.74	0.53	0.63	0.77	0.75	0	0	0	0	0	NA
	30	7	0	1987-12-01	710.78	53.7	1370.28	767.75	44.5	0.78	0.94	1	1.01	0	0	0	0	0	NA
	30	8	0	1988-06-01	560.95	48	1209.57	651.84	43	0.79	0.89	0.88	0.85	0	0	0	0	0	NA
	30	9	0	1988-12-01	468	43.99	1072.96	600.95	44.74	0.83	0.92	0.89	0.92	0	0	0	0	0	NA
	30	10	0	May-89	655.29	52.85	1576.66	835.43	45.99	1.4	1.2	1.47	1.39	0	0	0	0	0	NA
	30	11	0	1989-12-01	541.67	48.5	1301.88	723.14	44.74	0.83	0.92	0.83	0.87	0	0	0	0	0	NA
	30	12	0	1990-06-01	512.25	52.44	10740.8	1320.16	54.24	0.95	1.08	8.25	1.83	0	0	1	0	1	NA
	30	13	0	1990-12-01	486.16	47.99	5450.38	839.19	46.72	0.95	0.92	0.51	0.64	0	0	0	0	0	NA
	30	14	0	1991-06-01	1898.73	268.42	2760.65	578.63	51.11	3.91	5.59	0.51	0.69	0	1	0	0	1	NA
	30	15	0	1991-12-01	1065.49	81.5	2785.24	630.74	46.48	0.56	0.3	1.01	1.09	0	0	0	0	0	NA
	31	1	0	1985-01-01	171.14	423.84	1172.83	235.31	43.25	NA	NA	NA	NA	NA	NA	NA	NA	NA	NA
	31	2	0	1985-08-01	121	262.93	725.26	280.91	44.5	0.71	0.62	0.62	1.19	0	0	0	0	0	NA
	31	3	0	1986-02-01	98.74	219.53	503.9	185.93	41.5	0.82	0.83	0.69	0.66	0	0	0	0	0	NA
	31	4	0	1986-08-01	162.46	382.55	899.64	283.27	46.25	1.65	1.74	1.79	1.52	0	0	0	0	0	NA
	31	5	0	1987-01-01	228.98	565.52	1253.91	405.56	65.97	1.41	1.48	1.39	1.43	0	0	0	0	0	NA
	31	6	0	1987-07-01	96.25	194.1	445.5	218.5	40.47	0.42	0.34	0.36	0.54	0	0	0	0	0	NA
	31	7	0	1988-02-01	186.87	446.01	925.02	374.06	47.99	1.94	2.3	2.08	1.71	0	1	1	0	1	NA
	31	8	0	1988-08-01	584.89	2993.49	1949.47	377.2	52	3.13	6.71	2.11	1.01	0	1	1	0	1	NA
	31	9	0	1989-01-01	306.93	1525.32	1650.95	423.57	74.48	0.52	0.51	0.85	1.12	0	0	0	0	0	NA
	31	10	0	1989-07-01	347.44	1576.33	1773.08	470.89	67	1.13	1.03	1.07	1.11	0	0	0	0	0	NA
	31	11	0	1990-01-01	358.7	1566.95	1802.18	574.09	97.48	1.03	0.99	1.02	1.22	0	0	0	0	0	NA
	31	12	0	1990-07-01	141.7	552.92	893.23	783.52	44.47	0.4	0.35	0.5	1.36	0	0	0	0	0	NA
	31	13	0	1991-01-01	173.25	670.19	846.93	355.96	45	1.22	1.21	0.95	0.45	0	0	0	0	0	NA
	31	14	0	1991-06-01	131.38	464.26	612.27	369.32	41	0.76	0.69	0.72	1.04	0	0	0	0	0	NA
	31	15	0	1991-12-01	154.48	556.45	714.46	371.5	46.99	1.18	1.2	1.17	1.01	0	0	0	0	0	NA
	31	16	0	1992-12-01	161.43	537.12	806.86	582.31	45	1.05	0.97	1.13	1.57	0	0	0	0	0	NA
	32	1	0	1985-01-01	1264.97	149.26	591.81	561.44	45.99	NA	NA	NA	NA	NA	NA	NA	NA	NA	NA
	32	2	0	1985-06-01	149.79	69.2	485.02	445.21	42	0.12	0.46	0.82	0.79	0	0	0	0	0	NA
	32	3	0	1986-01-01	151.81	69.86	656.58	587.12	42.16	1.01	1.01	1.35	1.32	0	0	0	0	0	NA
	32	4	0	1986-07-01	125.86	77.59	477.39	443.5	42.74	0.83	1.11	0.73	0.76	0	0	0	0	0	NA
	32	5	0	1987-01-01	129.42	73.7	554.47	503.43	45.48	1.03	0.95	1.16	1.14	0	0	0	0	0	NA
	32	6	0	1987-06-01	117.58	67.93	535.35	471.95	42.43	0.91	0.92	0.97	0.94	0	0	0	0	0	NA
	32	7	0	1988-01-01	104	57.22	440.35	394.92	41.5	0.88	0.84	0.82	0.84	0	0	0	0	0	NA
	32	8	0	1988-06-01	67.35	75.97	205.88	192.09	39.24	0.65	1.33	0.47	0.49	0	0	0	0	0	NA
	32	9	0	1989-01-01	71.11	62.26	254.34	233.97	41	1.06	0.82	1.24	1.22	0	0	0	0	0	NA
	32	10	0	1989-08-01	120.08	93.22	520.91	461.71	43.43	1.69	1.5	2.05	1.97	0	0	0	0	0	NA
	32	11	0	1990-02-01	108.39	82.65	454.87	402.46	44.24	0.9	0.89	0.87	0.87	0	0	0	0	0	NA
	32	12	0	1990-07-01	107.35	78.46	452.44	395.44	43.75	0.99	0.95	0.99	0.98	0	0	0	0	0	NA
	32	13	0	1991-01-01	111.5	78.5	618.49	7402.14	47.64	1.04	1	1.37	18.72	0	0	0	1	1	NA
	32	14	0	1991-07-01	88.46	64.5	377.98	1135.46	42	0.79	0.82	0.61	0.15	0	0	0	0	0	NA
	32	15	0	1992-01-01	181.2	113.96	841.65	2094.85	49.48	2.05	1.77	2.23	1.84	1	0	1	0	1	NA
	33	1	0	1985-09-01	181.9	119.5	307.8	122.2	68.93	NA	NA	NA	NA	NA	NA	NA	NA	NA	NA
	33	2	0	Mar-86	184.96	120.45	281.98	116.49	67.48	1.02	1.01	0.92	0.95	0	0	0	0	0	NA
	33	3	0	1986-09-01	184.48	135.17	348.27	127.42	71.48	1	1.12	1.24	1.09	0	0	0	0	0	NA
	33	4	0	Mar-87	206.23	146.49	1199.83	141.59	77.9	1.12	1.08	3.45	1.11	0	0	1	0	1	NA
	33	5	0	1987-09-01	193.5	149.2	687.01	129.99	76.5	0.94	1.02	0.57	0.92	0	0	0	0	0	NA
	33	6	0	Mar-88	228.04	162	1149.43	143.94	83.98	1.18	1.09	1.67	1.11	0	0	0	0	0	NA
	33	7	0	1988-09-01	213.98	160.75	970.87	145.48	84.22	0.94	0.99	0.84	1.01	0	0	0	0	0	NA
	33	8	0	Mar-89	183.47	152.32	793.04	134.15	79.42	0.86	0.95	0.82	0.92	0	0	0	0	0	NA
	33	9	0	1989-09-01	159.97	134.5	550.99	116.43	78.25	0.87	0.88	0.69	0.87	0	0	0	0	0	NA
	33	10	0	1990-01-01	160.69	152.07	600.39	121.03	83.67	1	1.13	1.09	1.04	0	0	0	0	0	NA
	33	11	0	1990-08-01	138.19	123.05	465.99	107.08	76.84	0.86	0.81	0.78	0.88	0	0	0	0	0	NA
	33	12	0	May-91	299.93	312.54	952.69	246.87	109.2	2.17	2.54	2.04	2.31	0	1	0	1	1	NA
	33	13	0	1991-08-01	109.67	111.45	331.73	108.94	65.27	0.37	0.36	0.35	0.44	0	0	0	0	0	NA
	33	14	0	1992-02-01	160.93	198.9	534.9	177.55	87.38	1.47	1.78	1.61	1.63	0	0	0	0	0	NA
	33	15	0	1993-02-01	171	181.43	488.89	189.31	91.73	1.06	0.91	0.91	1.07	0	0	0	0	0	NA
	33	16	0	1993-08-01	252.96	199.19	492.9	184.31	96.74	1.48	1.1	1.01	0.97	0	0	0	0	0	NA
	34	1	0	1984-12-01	198.43	137.29	804.42	704.66	41.25	NA	NA	NA	NA	NA	NA	NA	NA	NA	NA
	34	2	0	1985-06-01	113	93.5	489.43	440.29	39.99	0.57	0.68	0.61	0.62	0	0	0	0	0	NA
	34	3	0	1985-12-01	179.6	145.33	854.13	706.12	41.97	1.59	1.55	1.75	1.6	0	0	0	0	0	NA
	34	4	0	1986-06-01	169.21	126.12	1807.94	638.46	43.43	0.94	0.87	2.12	0.9	0	0	1	0	1	NA
	34	5	0	1986-12-01	164.49	125.5	877.68	576.25	41.5	0.97	1	0.49	0.9	0	0	0	0	0	NA
	34	6	0	1987-06-01	1075.38	989.44	1760.75	1286.58	56.5	6.54	7.88	2.01	2.23	0	1	0	1	1	NA
	34	7	0	1987-12-01	301.5	275.93	922.74	763.85	46	0.28	0.28	0.52	0.59	0	0	0	0	0	NA
	34	8	0	1988-06-01	392.3	356.52	1288.29	1035.63	58.99	1.3	1.29	1.4	1.36	0	0	0	0	0	NA
	34	9	0	1988-12-01	131.08	115.26	438.63	374.21	43.74	0.33	0.32	0.34	0.36	0	0	0	0	0	NA
	34	10	0	1989-06-01	166.17	147.92	566.59	479.85	40.99	1.27	1.28	1.29	1.28	0	0	0	0	0	NA
	34	11	0	1989-12-01	574.19	325	1239.03	1011.94	63.8	3.46	2.2	2.19	2.11	1	0	0	0	1	NA
	34	12	0	May-90	200.84	240.41	649.21	580.51	43.24	0.35	0.74	0.52	0.57	0	0	0	0	0	NA
	34	13	0	1990-11-01	209.77	240.71	855.83	926.18	44.5	1.04	1	1.32	1.6	0	0	0	0	0	NA
	34	14	0	May-91	257.09	252.14	733.42	731	42.5	1.23	1.05	0.86	0.79	0	0	0	0	0	NA
	34	15	0	1991-11-01	168.49	202.4	571.12	597.67	42.23	0.66	0.8	0.78	0.82	0	0	0	0	0	NA
	34	16	0	1992-12-01	146	163	1126.97	530.41	43.23	0.87	0.81	1.97	0.89	0	0	1	0	1	NA
	35	1	0	1984-12-01	78.46	126.57	3370.06	2209.59	58.97	NA	NA	NA	NA	NA	NA	NA	NA	NA	NA
	35	2	0	1985-06-01	71.2	106.57	2169.58	1512.62	50	0.91	0.84	0.64	0.68	0	0	0	0	0	NA
	35	3	0	1985-12-01	72.89	120.4	2752.42	1811.08	52.5	1.02	1.13	1.27	1.2	0	0	0	0	0	NA
	35	4	0	1986-06-01	87.26	114.88	4192.2	12572.5	56.5	1.2	0.95	1.52	6.94	0	0	0	1	1	NA
	35	5	0	1987-01-01	77.73	92.5	2457.46	2760.46	49.75	0.89	0.81	0.59	0.22	0	0	0	0	0	NA
	35	6	0	1987-06-01	82.5	104.14	2674.18	2774.68	53.5	1.06	1.13	1.09	1.01	0	0	0	0	0	NA
	35	7	0	1987-12-01	75.97	95.44	2428.97	2399.87	50.5	0.92	0.92	0.91	0.86	0	0	0	0	0	NA
	35	8	0	1988-06-01	65.5	81.49	1828.07	1834.48	47.99	0.86	0.85	0.75	0.76	0	0	0	0	0	NA
	35	9	0	1988-12-01	62.48	78.9	1738.37	1809.36	47.99	0.95	0.97	0.95	0.99	0	0	0	0	0	NA
	35	10	0	1989-06-01	62.45	76.97	1644.96	1635.3	48	1	0.98	0.95	0.9	0	0	0	0	0	NA
	35	11	0	1989-12-01	71.97	92.91	2072.48	1996.81	51.5	1.15	1.21	1.26	1.22	0	0	0	0	0	NA
	35	12	0	1990-06-01	81.23	106.7	2528.1	2292.95	54.96	1.13	1.15	1.22	1.15	0	0	0	0	0	NA
	35	13	0	1990-12-01	78.5	98.72	2173.95	2065.68	54	0.97	0.93	0.86	0.9	0	0	0	0	0	NA
	35	14	0	1991-06-01	77.97	97.98	2257.52	2110.74	52.5	0.99	0.99	1.04	1.02	0	0	0	0	0	NA
	35	15	0	1991-12-01	70.97	84.5	1745.43	1592.7	49	0.91	0.86	0.77	0.75	0	0	0	0	0	NA
	35	16	0	1992-12-01	83.43	151.99	2047.65	1789.14	48	1.18	1.8	1.17	1.12	0	0	0	0	0	NA
	36	1	0	1985-01-01	37.99	35.41	81.73	58.4	38.99	NA	NA	NA	NA	NA	NA	NA	NA	NA	NA
	36	2	0	1986-01-01	34.5	33.99	76.5	60.75	39	0.91	0.96	0.94	1.04	0	0	0	0	0	NA
	36	3	0	1987-01-01	138.19	57.92	329.42	172.71	43.47	4.01	1.7	4.31	2.84	1	0	1	0	1	NA
	36	4	0	1988-01-01	112.93	56.25	304.52	163.95	46.6	0.82	0.97	0.92	0.95	0	0	0	0	0	NA
	36	5	0	1989-01-01	322.5	66.5	1151.41	1803.71	50.84	2.86	1.18	3.78	11	1	0	0	1	1	NA
	36	6	0	1989-07-01	266.97	62.69	401.27	328.98	51.58	0.83	0.94	0.35	0.18	0	0	0	0	0	NA
	36	7	0	1990-01-01	198.64	52.96	294.4	215.14	47.17	0.74	0.84	0.73	0.65	0	0	0	0	0	NA
	36	8	0	1990-07-01	588.49	67.43	360.72	251.24	50.5	2.96	1.27	1.23	1.17	1	0	0	0	1	NA
	36	9	0	1991-01-01	448.45	68.08	392.08	251.45	49.91	0.76	1.01	1.09	1	0	0	0	0	0	NA
	36	10	0	1991-07-01	559.23	81.84	532.98	324.52	56.86	1.25	1.2	1.36	1.29	0	0	0	0	0	NA
	36	11	0	1992-01-01	264.29	49.96	265.39	173.24	44.99	0.47	0.61	0.5	0.53	0	0	0	0	0	NA
	36	12	0	1992-12-01	213.19	51.73	227.51	145.64	48.48	0.81	1.04	0.86	0.84	0	0	0	0	0	NA
	37	1	0	Mar-85	62.97	81.95	436.05	157.92	41.99	NA	NA	NA	NA	NA	NA	NA	NA	NA	NA
	37	2	0	1985-09-01	89.74	86.22	532.46	190.2	42.99	1.43	1.05	1.22	1.2	0	0	0	0	0	NA
	37	3	0	Mar-86	58.5	74.24	216.73	98.49	36.99	0.65	0.86	0.41	0.52	0	0	0	0	0	NA
	37	4	0	1986-09-01	103.71	106.97	803.95	1566.95	50.99	1.77	1.44	3.71	15.91	0	0	0	1	1	NA
	37	5	0	Mar-87	67.45	73.25	441.73	560	46.99	0.65	0.68	0.55	0.36	0	0	0	0	0	NA
	37	6	0	1987-09-01	71.52	73.46	709.28	462.91	44.13	1.06	1	1.61	0.83	0	0	0	0	0	NA
	37	7	0	Mar-88	57.92	62.5	395.63	338.27	42.97	0.81	0.85	0.56	0.73	0	0	0	0	0	NA
	37	8	0	1988-09-01	64.99	73.48	402.98	344.73	51.2	1.12	1.18	1.02	1.02	0	0	0	0	0	NA
	37	9	0	Mar-89	180.72	415.53	417.24	354.75	52.7	2.78	5.65	1.04	1.03	0	1	0	0	1	NA
	37	10	0	1989-09-01	110.25	180.98	674.85	446.69	53.5	0.61	0.44	1.62	1.26	0	0	0	0	0	NA
	37	11	0	Mar-90	106	156.46	636.97	480.58	64.45	0.96	0.86	0.94	1.08	0	0	0	0	0	NA
	37	12	0	1990-09-01	63.69	87.5	777.64	302.52	48.64	0.6	0.56	1.22	0.63	0	0	0	0	0	NA
	37	13	0	Mar-91	65.49	86.73	499.74	283.84	55.44	1.03	0.99	0.64	0.94	0	0	0	0	0	NA
	37	14	0	1991-09-01	92.87	85	465	285.69	49.99	1.42	0.98	0.93	1.01	0	0	0	0	0	NA
	37	15	0	Mar-92	68.75	83.95	339	211.2	45.19	0.74	0.99	0.73	0.74	0	0	0	0	0	NA
	37	16	0	1992-09-01	68.25	80.18	581.37	227.47	51.99	0.99	0.96	1.71	1.08	0	0	0	0	0	NA
	38	1	0	1985-01-01	108.5	60.48	1600.01	1148.71	41.19	NA	NA	NA	NA	NA	NA	NA	NA	NA	NA
	38	2	0	1985-07-01	124.52	67.04	1029.7	1035.23	42.47	1.15	1.11	0.64	0.9	0	0	0	0	0	NA
	38	3	0	1986-01-01	138.77	67.48	892.75	1007.11	42.5	1.11	1.01	0.87	0.97	0	0	0	0	0	NA
	38	4	0	1986-08-01	549.35	83.38	745.58	820.62	46.75	3.96	1.24	0.84	0.81	1	0	0	0	1	NA
	38	5	0	1987-01-01	272.73	69.26	736.13	6981.27	46.99	0.5	0.83	0.99	8.51	0	0	0	1	1	NA
	38	6	0	1987-07-01	188.93	62.5	1879.55	5391.84	47.22	0.69	0.9	2.55	0.77	0	0	1	0	1	NA
	38	7	0	1988-01-01	147.16	58.97	759.43	1760.39	43.5	0.78	0.94	0.4	0.33	0	0	0	0	0	NA
	38	8	0	1988-07-01	418.31	82.38	1525.92	4364.78	46.5	2.84	1.4	2.01	2.48	1	0	0	1	1	NA
	38	9	0	1989-01-01	154.96	55.12	738.04	1538.52	41.5	0.37	0.67	0.48	0.35	0	0	0	0	0	NA
	38	10	0	1989-07-01	173.49	55.74	665.45	1303.25	42.95	1.12	1.01	0.9	0.85	0	0	0	0	0	NA
	38	11	0	1990-01-01	3879.73	66.63	549.32	1038.99	49.96	22.36	1.2	0.83	0.8	1	0	0	0	1	NA
	38	12	0	1990-07-01	1154.59	59.99	591.97	1094.51	42.47	0.3	0.9	1.08	1.05	0	0	0	0	0	NA
	38	13	0	1991-01-01	652.75	59.99	699.74	1233.53	43.47	0.57	1	1.18	1.13	0	0	0	0	0	NA
	38	14	0	1991-08-01	390.77	52.5	553.74	1026.25	44.96	0.6	0.88	0.79	0.83	0	0	0	0	0	NA
	38	15	0	1992-01-01	284.07	52.48	487.98	865.56	42	0.73	1	0.88	0.84	0	0	0	0	0	NA
	38	16	0	1992-07-01	199.98	45.99	386.95	664.48	40.99	0.7	0.88	0.79	0.77	0	0	0	0	0	NA
	39	1	0	1984-12-01	260.91	261.49	2152.11	964.17	43.75	NA	NA	NA	NA	NA	NA	NA	NA	NA	NA
	39	2	0	1985-06-01	112.84	121.73	444.63	264.8	105.77	0.43	0.47	0.21	0.27	0	0	0	0	0	NA
	39	3	0	1985-12-01	91.75	71.74	524.25	105.75	47.2	0.81	0.59	1.18	0.4	0	0	0	0	0	NA
	39	4	0	1986-06-01	66.5	54.5	438.22	89.67	44.5	0.72	0.76	0.84	0.85	0	0	0	0	0	NA
	39	5	0	1986-12-01	62.87	59.74	679.64	93.65	44.43	0.95	1.1	1.55	1.04	0	0	0	0	0	NA
	39	6	0	1987-06-01	63.4	57.99	788.6	104.3	42	1.01	0.97	1.16	1.11	0	0	0	0	0	NA
	39	7	0	1987-12-01	68.85	60.79	628.71	102.83	46.24	1.09	1.05	0.8	0.99	0	0	0	0	0	NA
	39	8	0	1988-07-01	59.21	55.5	458.72	94.44	46.5	0.86	0.91	0.73	0.92	0	0	0	0	0	NA
	39	9	0	1989-01-01	53	51.5	346.68	87.56	44.75	0.9	0.93	0.76	0.93	0	0	0	0	0	NA
	39	10	0	1989-06-01	84.25	62.93	385.73	90.21	44.99	1.59	1.22	1.11	1.03	0	0	0	0	0	NA
	39	11	0	1989-12-01	153.75	168	488.49	85.85	45.25	1.82	2.67	1.27	0.95	0	1	0	0	1	NA
	39	12	0	1990-06-01	73.89	62.93	406.57	80.49	44.5	0.48	0.37	0.83	0.94	0	0	0	0	0	NA
	39	13	0	1990-12-01	65.75	59.48	283	79.99	45.48	0.89	0.95	0.7	0.99	0	0	0	0	0	NA
	39	14	0	1991-06-01	118.79	61	325.71	147.59	42.5	1.81	1.03	1.15	1.85	1	0	0	1	1	NA
	39	15	0	1992-01-01	75.5	58.48	424.19	144.48	45.74	0.64	0.96	1.3	0.98	0	0	0	0	0	NA
	39	16	0	1992-07-01	61.48	48.22	676	112.75	43.73	0.81	0.82	1.59	0.78	0	0	0	0	0	NA
	40	1	0	1985-02-01	70.15	57.21	309.11	595.53	44.9	NA	NA	NA	NA	NA	NA	NA	NA	NA	NA
	40	2	0	1985-08-01	81.5	60.93	326.99	639.62	46.9	1.16	1.07	1.06	1.07	0	0	0	0	0	NA
	40	3	0	1986-02-01	161.54	100.47	701.66	1391.27	50.44	1.98	1.65	2.15	2.18	1	0	0	0	1	NA
	40	4	0	1986-08-01	101.72	67.71	457.95	934.07	46.96	0.63	0.67	0.65	0.67	0	0	0	0	0	NA
	40	5	0	1987-02-01	81.98	64.48	500.31	1914.02	49.22	0.81	0.95	1.09	2.05	0	0	0	1	1	NA
	40	6	0	1987-08-01	96.95	67.75	460.47	1121.29	46.5	1.18	1.05	0.92	0.59	0	0	0	0	0	NA
	40	7	0	Mar-88	149.25	74	522.4	1043.52	51.8	1.54	1.09	1.13	0.93	0	0	0	0	0	NA
	40	8	0	1988-08-01	124.27	68	419.83	921.82	48.75	0.83	0.92	0.8	0.88	0	0	0	0	0	NA
	40	9	0	1989-02-01	85.46	57.86	287.79	612.82	45.5	0.69	0.85	0.69	0.66	0	0	0	0	0	NA
	40	10	0	1989-08-01	147.17	78.24	574.81	1668.18	50.74	1.72	1.35	2	2.72	0	0	0	1	1	NA
	40	11	0	1990-02-01	98.44	58.5	302.1	753.6	46.73	0.67	0.75	0.53	0.45	0	0	0	0	0	NA
	40	12	0	1990-08-01	182.25	91.74	546.49	1446.87	55.15	1.85	1.57	1.81	1.92	1	0	0	0	1	NA
	40	13	0	1991-02-01	82.25	55.24	253.7	628.16	44.82	0.45	0.6	0.46	0.43	0	0	0	0	0	NA
	40	14	0	1991-08-01	118.85	69.89	393.15	962.3	50.5	1.45	1.27	1.55	1.53	0	0	0	0	0	NA
	40	15	0	1993-02-01	121.98	165.7	315.33	753.42	48.99	1.03	2.37	0.8	0.78	0	0	0	0	0	NA
	41	1	0	1984-11-01	402.46	235.79	989.57	765.89	42.5	NA	NA	NA	NA	NA	NA	NA	NA	NA	NA
	41	2	0	May-85	497.99	272.54	1167.04	936.86	41.5	1.24	1.16	1.18	1.22	0	0	0	0	0	NA
	41	3	0	1985-12-01	559.14	300.51	1247.44	984.53	45	1.12	1.1	1.07	1.05	0	0	0	0	0	NA
	41	4	0	May-86	558.63	374.25	991.75	1117.2	42.99	1	1.25	0.8	1.13	0	0	0	0	0	NA
	41	5	0	1986-12-01	425.23	299.05	920.11	980.99	45	0.76	0.8	0.93	0.88	0	0	0	0	0	NA
	41	6	0	May-87	412.34	555.73	733.95	788.42	41.47	0.97	1.86	0.8	0.8	0	1	0	0	1	NA
	41	7	0	1987-11-01	497.94	611.99	1192.86	1054.23	43	1.21	1.1	1.63	1.34	0	0	0	0	0	NA
	41	8	0	May-88	569.1	582.49	1139.8	1128.64	45	1.14	0.95	0.96	1.07	0	0	0	0	0	NA
	41	9	0	1988-11-01	321.04	313.96	643	614.32	41.5	0.56	0.54	0.56	0.54	0	0	0	0	0	NA
	41	10	0	May-89	402.64	381.24	861.97	767.5	44	1.25	1.21	1.34	1.25	0	0	0	0	0	NA
	41	11	0	1989-11-01	384.32	346.42	761.74	717.84	43.47	0.95	0.91	0.88	0.94	0	0	0	0	0	NA
	41	12	0	May-90	401.25	379.5	760.05	776.36	43.5	1.04	1.1	1	1.08	0	0	0	0	0	NA
	41	13	0	1990-11-01	296.99	271.03	608.22	565.92	42.24	0.74	0.71	0.8	0.73	0	0	0	0	0	NA
	41	14	0	May-91	345.53	316.4	677.53	634.3	42.47	1.16	1.17	1.11	1.12	0	0	0	0	0	NA
	41	15	0	1991-11-01	329.88	301.2	772.95	975.73	43	0.95	0.95	1.14	1.54	0	0	0	0	0	NA
	41	16	0	1992-11-01	257.71	240.44	564.24	684.32	41.99	0.78	0.8	0.73	0.7	0	0	0	0	0	NA
	42	1	0	1985-11-01	42	33.99	516	57.48	37.5	NA	NA	NA	NA	NA	NA	NA	NA	NA	NA
	42	2	0	May-86	60.5	40	263.24	61	38.99	1.44	1.18	0.51	1.06	0	0	0	0	0	NA
	42	3	0	1986-11-01	87.46	53.96	1257.11	96.4	42.5	1.45	1.35	4.78	1.58	0	0	1	0	1	NA
	42	4	0	1987-06-01	96.81	103.66	955.55	348.27	39.47	1.11	1.92	0.76	3.61	0	1	0	1	1	NA
	42	5	0	1987-11-01	91.49	63	1131.94	238.75	43.74	0.95	0.61	1.18	0.69	0	0	0	0	0	NA
	42	6	0	May-88	202.23	75.68	1528.82	287.79	45.5	2.21	1.2	1.35	1.21	1	0	0	0	1	NA
	42	7	0	1988-12-01	114.11	64.34	1332.78	216.14	44.5	0.56	0.85	0.87	0.75	0	0	0	0	0	NA
	42	8	0	1989-11-01	127.45	67.48	1225.49	232.7	43.5	1.12	1.05	0.92	1.08	0	0	0	0	0	NA
	42	9	0	1990-06-01	113.89	65	1233.68	194.45	44.99	0.89	0.96	1.01	0.84	0	0	0	0	0	NA
	42	10	0	1990-12-01	84.43	52.48	827.03	138	41.5	0.74	0.81	0.67	0.71	0	0	0	0	0	NA
	42	11	0	1991-06-01	87.49	54.92	817.8	139.61	43.47	1.04	1.05	0.99	1.01	0	0	0	0	0	NA
	42	12	0	1991-12-01	92.95	57.39	977.2	150.2	42.5	1.06	1.05	1.19	1.08	0	0	0	0	0	NA
	42	13	0	1992-07-01	81.98	48.91	816.01	120	42.47	0.88	0.85	0.84	0.8	0	0	0	0	0	NA
	42	14	0	1992-12-01	78.46	49.99	1479.05	132.48	41.5	0.96	1.02	1.81	1.1	0	0	1	0	1	NA
	42	15	0	1993-06-01	61.25	42.99	801.11	98.87	38.99	0.78	0.86	0.54	0.75	0	0	0	0	0	NA
	43	1	0	May-85	150.88	90.49	356.38	262.81	38.42	NA	NA	NA	NA	NA	NA	NA	NA	NA	NA
	43	2	0	1985-12-01	143.72	97.98	368.51	268.22	36.99	0.95	1.08	1.03	1.02	0	0	0	0	0	NA
	43	3	0	1986-06-01	117.19	84.62	300.83	217.75	38.5	0.82	0.86	0.82	0.81	0	0	0	0	0	NA
	43	4	0	1986-12-01	115.49	83.49	297.36	213.48	39.74	0.99	0.99	0.99	0.98	0	0	0	0	0	NA
	43	5	0	1987-06-01	98.82	76.63	256.76	184.98	37.24	0.86	0.92	0.86	0.87	0	0	0	0	0	NA
	43	6	0	1987-12-01	123.9	92.27	745.65	247.19	38.99	1.25	1.2	2.9	1.34	0	0	1	0	1	NA
	43	7	0	1988-06-01	1406.24	106.68	565.97	284.25	41	11.35	1.16	0.76	1.15	1	0	0	0	1	NA
	43	8	0	1988-12-01	632.78	91.73	429.54	206.16	40.42	0.45	0.86	0.76	0.73	0	0	0	0	0	NA
	43	9	0	1989-06-01	488.37	87.5	380.18	174.9	40.89	0.77	0.95	0.89	0.85	0	0	0	0	0	NA
	43	10	0	1989-12-01	317.77	74.75	335.39	171.67	38.5	0.65	0.85	0.88	0.98	0	0	0	0	0	NA
	43	11	0	1990-06-01	271.61	83.99	736.59	2911.24	41.5	0.85	1.12	2.2	16.96	0	0	0	1	1	NA
	43	12	0	1990-12-01	233.5	79.42	446.71	821.9	40	0.86	0.95	0.61	0.28	0	0	0	0	0	NA
	43	13	0	1991-06-01	171.9	77.97	286.18	385.82	38.25	0.74	0.98	0.64	0.47	0	0	0	0	0	NA
	43	14	0	1991-12-01	151.77	70.36	290.2	330.58	39.75	0.88	0.9	1.01	0.86	0	0	0	0	0	NA
	43	15	0	1992-06-01	153.61	71.36	341	323.42	37	1.01	1.01	1.18	0.98	0	0	0	0	0	NA
	43	16	0	1992-12-01	153.06	80.31	317.84	306.56	40.73	1	1.13	0.93	0.95	0	0	0	0	0	NA
	44	1	0	May-85	40.5	54.77	328.33	173.39	38.5	NA	NA	NA	NA	NA	NA	NA	NA	NA	NA
	44	2	0	1985-11-01	37.47	50.22	282.1	147.92	36.47	0.93	0.92	0.86	0.85	0	0	0	0	0	NA
	44	3	0	May-86	66.25	41.47	187.5	111	38.47	1.77	0.83	0.66	0.75	0	0	0	0	0	NA
	44	4	0	1986-11-01	40.99	42	154.64	98.44	37.5	0.62	1.01	0.82	0.89	0	0	0	0	0	NA
	44	5	0	May-87	39.5	45.25	177.34	108.19	37.24	0.96	1.08	1.15	1.1	0	0	0	0	0	NA
	44	6	0	1987-11-01	36.5	42.43	161.75	101.45	36.5	0.92	0.94	0.91	0.94	0	0	0	0	0	NA
	44	7	0	May-88	216.92	51.73	192.74	122.59	37	5.94	1.22	1.19	1.21	1	0	0	0	1	NA
	44	8	0	1988-11-01	83.95	48.5	199.99	120.98	37.5	0.39	0.94	1.04	0.99	0	0	0	0	0	NA
	44	9	0	May-89	72.48	48.29	306.98	333.81	37.25	0.86	1	1.53	2.76	0	0	0	1	1	NA
	44	10	0	1989-11-01	73.99	54.5	310.74	327.25	38.5	1.02	1.13	1.01	0.98	0	0	0	0	0	NA
	44	11	0	May-90	47.91	41.47	168.49	170.34	36.5	0.65	0.76	0.54	0.52	0	0	0	0	0	NA
	44	12	0	1990-11-01	58	49.99	210.49	211.64	38.47	1.21	1.21	1.25	1.24	0	0	0	0	0	NA
	44	13	0	May-91	59.45	50.48	382.58	930.03	40.99	1.02	1.01	1.82	4.39	0	0	0	1	1	NA
	44	14	0	1991-11-01	56.96	47.96	278.94	504.63	38.47	0.96	0.95	0.73	0.54	0	0	0	0	0	NA
	44	15	0	May-92	52.44	46.17	220.22	363.05	38.99	0.92	0.96	0.79	0.72	0	0	0	0	0	NA
	44	16	0	1992-11-01	50.48	43.47	208.91	322.75	37.99	0.96	0.94	0.95	0.89	0	0	0	0	0	NA
	45	1	0	May-85	80.5	44.5	475.88	183.33	37	NA	NA	NA	NA	NA	NA	NA	NA	NA	NA
	45	2	0	1985-11-01	70.97	43.9	542.59	176.23	36	0.88	0.99	1.14	0.96	0	0	0	0	0	NA
	45	3	0	May-86	103.3	79.42	482.85	178.92	36.47	1.46	1.81	0.89	1.02	0	1	0	0	1	NA
	45	4	0	1986-11-01	70.25	42.5	287.29	132.55	36.71	0.68	0.54	0.59	0.74	0	0	0	0	0	NA
	45	5	0	1987-04-01	73.94	48.96	1317.55	535.1	38.5	1.05	1.15	4.59	4.04	0	0	1	0	1	NA
	45	6	0	Oct-87	102.4	96.44	833.98	351.55	39	1.38	1.97	0.63	0.66	0	1	0	0	1	NA
	45	7	0	1988-04-01	84	60.48	719.99	292.68	35.99	0.82	0.63	0.86	0.83	0	0	0	0	0	NA
	45	8	0	Oct-88	82	58.99	668.11	282.37	36.99	0.98	0.98	0.93	0.96	0	0	0	0	0	NA
	45	9	0	1989-04-01	82.46	53.48	612.75	251.76	38.47	1.01	0.91	0.92	0.89	0	0	0	0	0	NA
	45	10	0	Oct-89	56.99	44.74	454.34	180.4	37.5	0.69	0.84	0.74	0.72	0	0	0	0	0	NA
	45	11	0	1990-04-01	143.5	43.99	3094.55	241.33	37.99	2.52	0.98	6.81	1.34	1	0	1	0	1	NA
	45	12	0	Oct-90	76.9	43.47	2013.24	604.68	40	0.54	0.99	0.65	2.51	0	0	0	1	1	NA
	45	13	0	1991-04-01	126.11	105.07	1182.54	228.31	37.5	1.64	2.42	0.59	0.38	0	1	0	0	1	NA
	45	14	0	Oct-91	72.36	48.17	848	179.78	38.99	0.57	0.46	0.72	0.79	0	0	0	0	0	NA
	45	15	0	1992-04-01	105.14	63.97	1401	288.27	39.47	1.45	1.33	1.65	1.6	0	0	0	0	0	NA
	45	16	0	Oct-92	91.95	56.92	1010.58	228.99	39.47	0.87	0.89	0.72	0.79	0	0	0	0	0	NA
	46	1	0	1985-02-01	433.29	126.42	258.49	531.5	39.99	NA	NA	NA	NA	NA	NA	NA	NA	NA	NA
	46	2	0	1985-08-01	151.99	34.99	195.92	361.45	38.18	0.35	0.28	0.76	0.68	0	0	0	0	0	NA
	46	3	0	1986-02-01	124	33.5	201.98	354.25	39.71	0.82	0.96	1.03	0.98	0	0	0	0	0	NA
	46	4	0	1986-08-01	80.94	32.5	359.92	544.79	38.5	0.65	0.97	1.78	1.54	0	0	0	0	0	NA
	46	5	0	1987-02-01	92.49	33.25	469.87	432	36.99	1.14	1.02	1.31	0.79	0	0	0	0	0	NA
	46	6	0	1987-08-01	108.93	36.99	423.04	456.58	37.5	1.18	1.11	0.9	1.06	0	0	0	0	0	NA
	46	7	0	1988-02-01	130.12	34.5	323.13	371.44	38.99	1.19	0.93	0.76	0.81	0	0	0	0	0	NA
	46	8	0	1988-08-01	138.99	35.5	395	473.18	37.5	1.07	1.03	1.22	1.27	0	0	0	0	0	NA
	46	9	0	1989-02-01	216.37	42	310.11	385.49	39.75	1.56	1.18	0.79	0.81	0	0	0	0	0	NA
	46	10	0	1989-08-01	94.5	34	202.18	243.43	37.5	0.44	0.81	0.65	0.63	0	0	0	0	0	NA
	46	11	0	1990-02-01	1287.83	33.5	296.23	372.32	38.99	13.63	0.99	1.47	1.53	1	0	0	0	1	NA
	46	12	0	1990-07-01	485.72	31.7	202.4	249.02	37	0.38	0.95	0.68	0.67	0	0	0	0	0	NA
	46	13	0	1991-02-01	357.95	33	251.2	301.75	39.5	0.74	1.04	1.24	1.21	0	0	0	0	0	NA
	46	14	0	1991-08-01	223.47	32.5	182.5	218.99	37.25	0.62	0.98	0.73	0.73	0	0	0	0	0	NA
	46	15	0	1992-02-01	284.23	32.5	206.71	245.61	38.5	1.27	1	1.13	1.12	0	0	0	0	0	NA
	46	16	0	1992-08-01	270.26	32.5	211.42	259.36	36.99	0.95	1	1.02	1.06	0	0	0	0	0	NA
	47	1	0	1985-06-01	300.52	55.44	520.11	83.9	37.74	NA	NA	NA	NA	NA	NA	NA	NA	NA	NA
	47	2	0	1985-12-01	399.92	43.47	422.28	72.5	36.25	1.33	0.78	0.81	0.86	0	0	0	0	0	NA
	47	3	0	1986-07-01	1172.24	51.5	1156.41	79.49	39.74	2.93	1.18	2.74	1.1	1	0	1	0	1	NA
	47	4	0	1987-01-01	1401.27	47.37	1340.18	675.09	38.47	1.2	0.92	1.16	8.49	0	0	0	1	1	NA
	47	5	0	1987-07-01	973.87	68.99	668.69	116.49	36.5	0.69	1.46	0.5	0.17	0	0	0	0	0	NA
	47	6	0	1988-01-01	2191.37	68.5	627.5	91.25	38.5	2.25	0.99	0.94	0.78	1	0	0	0	1	NA
	47	7	0	1988-06-01	1128.97	44.99	1086.13	68.99	35.99	0.52	0.66	1.73	0.76	0	0	0	0	0	NA
	47	8	0	1989-01-01	761.87	121.38	522.06	63.99	35.5	0.67	2.7	0.48	0.93	0	1	0	0	1	NA
	47	9	0	1989-07-01	552.73	43	348.95	87.5	36	0.73	0.35	0.67	1.37	0	0	0	0	0	NA
	47	10	0	1990-06-01	871.79	56.99	370.24	73.48	36.68	1.58	1.33	1.06	0.84	0	0	0	0	0	NA
	47	11	0	1990-12-01	643.5	44.99	302.39	62.75	37.47	0.74	0.79	0.82	0.85	0	0	0	0	0	NA
	47	12	0	1991-06-01	784.7	66.5	372.73	65.99	36	1.22	1.48	1.23	1.05	0	0	0	0	0	NA
	47	13	0	1991-12-01	885.74	79.42	461.82	73.97	37.25	1.13	1.19	1.24	1.12	0	0	0	0	0	NA
	48	1	0	1986-12-01	254.68	142.25	735.19	113.13	41.23	NA	NA	NA	NA	NA	NA	NA	NA	NA	NA
	48	2	0	1987-06-01	259.39	212.24	974.11	121.45	41	1.02	1.49	1.32	1.07	0	0	0	0	0	NA
	48	3	0	1987-12-01	236.76	137	773.61	101.35	41.24	0.91	0.65	0.79	0.83	0	0	0	0	0	NA
	48	4	0	1988-06-01	247.95	159.42	888.05	140.87	41.75	1.05	1.16	1.15	1.39	0	0	0	0	0	NA
	48	5	0	1988-12-01	211.99	133.97	798.46	121	42.47	0.85	0.84	0.9	0.86	0	0	0	0	0	NA
	48	6	0	1989-06-01	216.72	190.62	810.25	128.49	44	1.02	1.42	1.01	1.06	0	0	0	0	0	NA
	48	7	0	1989-12-01	124.5	110	496.5	87.5	39.99	0.57	0.58	0.61	0.68	0	0	0	0	0	NA
	48	8	0	1990-06-01	169.44	126.94	635.99	96.5	39.21	1.36	1.15	1.28	1.1	0	0	0	0	0	NA
	48	9	0	1990-12-01	188.96	149.46	3171.83	3068.29	48.19	1.12	1.18	4.99	31.8	0	0	0	1	1	NA
	48	10	0	1991-06-01	137	111.36	804.32	198.15	41.75	0.73	0.75	0.25	0.06	0	0	0	0	0	NA
	48	11	0	1991-12-01	194.91	144.4	1005.73	191.73	42.25	1.42	1.3	1.25	0.97	0	0	0	0	0	NA
	48	12	0	1992-06-01	180.44	128.94	791.15	170.5	42.47	0.93	0.89	0.79	0.89	0	0	0	0	0	NA
	48	13	0	1992-12-01	213.94	161.73	953.46	193	46.5	1.19	1.25	1.21	1.13	0	0	0	0	0	NA
	48	14	0	1993-06-01	158.5	103.47	522.92	111.2	42.5	0.74	0.64	0.55	0.58	0	0	0	0	0	NA
	48	15	0	1993-12-01	113	97	593.24	105.24	40.99	0.71	0.94	1.13	0.95	0	0	0	0	0	NA
	48	16	0	1994-07-01	94.73	86.43	452.16	95.21	38.5	0.84	0.89	0.76	0.9	0	0	0	0	0	NA
	49	1	0	May-85	409.79	127.94	854.36	326.81	39.65	NA	NA	NA	NA	NA	NA	NA	NA	NA	NA
	49	2	0	1985-11-01	168.11	51.96	400.07	138.41	38.47	0.41	0.41	0.47	0.42	0	0	0	0	0	NA
	49	3	0	May-86	210.47	57	446.94	149.83	38	1.25	1.1	1.12	1.08	0	0	0	0	0	NA
	49	4	0	1986-11-01	231.5	60.93	441.85	161.18	41.5	1.1	1.07	0.99	1.08	0	0	0	0	0	NA
	49	5	0	May-87	381.58	114	340.46	122	38.74	1.65	1.87	0.77	0.76	0	1	0	0	1	NA
	49	6	0	1987-11-01	203.94	64	312.69	110.72	38.99	0.53	0.56	0.92	0.91	0	0	0	0	0	NA
	49	7	0	1988-06-01	188.98	54.48	228.15	91.72	38.34	0.93	0.85	0.73	0.83	0	0	0	0	0	NA
	49	8	0	1988-11-01	173.99	54.25	265.97	103.92	37.75	0.92	1	1.17	1.13	0	0	0	0	0	NA
	49	9	0	May-89	134.49	51	331.82	640.52	39.5	0.77	0.94	1.25	6.16	0	0	0	1	1	NA
	49	10	0	1989-11-01	157.32	58.45	345.48	276.77	41.25	1.17	1.15	1.04	0.43	0	0	0	0	0	NA
	49	11	0	May-90	133.97	51.5	249.93	179.97	39.5	0.85	0.88	0.72	0.65	0	0	0	0	0	NA
	49	12	0	1990-11-01	124.74	49.23	230.38	144.64	38.75	0.93	0.96	0.92	0.8	0	0	0	0	0	NA
	49	13	0	May-91	171.5	95.5	210.19	133	39	1.37	1.94	0.91	0.92	0	1	0	0	1	NA
	49	14	0	1991-11-01	180.93	76.24	167.76	110	39.47	1.05	0.8	0.8	0.83	0	0	0	0	0	NA
	49	15	0	May-92	116.45	51.96	435.48	136.43	39.5	0.64	0.68	2.6	1.24	0	0	1	0	1	NA
	49	16	0	1992-11-01	94.95	48.5	245.75	103	38.47	0.82	0.93	0.56	0.75	0	0	0	0	0	NA
	50	1	0	May-85	59.5	44	867.18	113.93	39.47	NA	NA	NA	NA	NA	NA	NA	NA	NA	NA
	50	2	0	1985-11-01	67.98	81.93	231.42	76.97	38.5	1.14	1.86	0.27	0.68	0	1	0	0	1	NA
	50	3	0	May-86	45.48	50.48	184.5	64.75	37.23	0.67	0.62	0.8	0.84	0	0	0	0	0	NA
	50	4	0	1986-11-01	43	47.99	490.67	82.98	38.5	0.95	0.95	2.66	1.28	0	0	1	0	1	NA
	50	5	0	May-87	64.88	92.95	433.13	79.75	40.23	1.51	1.94	0.88	0.96	0	1	0	0	1	NA
	50	6	0	1987-11-01	48.44	58.16	274.91	68.74	37.95	0.75	0.63	0.63	0.86	0	0	0	0	0	NA
	50	7	0	May-88	41.25	48.48	223.36	63.25	39.5	0.85	0.83	0.81	0.92	0	0	0	0	0	NA
	50	8	0	1988-11-01	39.47	47.5	200.73	58.24	38	0.96	0.98	0.9	0.92	0	0	0	0	0	NA
	50	9	0	May-89	75.94	123.69	238.15	63.5	37.5	1.92	2.6	1.19	1.09	0	1	0	0	1	NA
	50	10	0	1989-11-01	44.99	53.74	224.47	59.72	38.42	0.59	0.43	0.94	0.94	0	0	0	0	0	NA
	50	11	0	May-90	46.2	48.91	178.66	55.39	39.73	1.03	0.91	0.8	0.93	0	0	0	0	0	NA
	50	12	0	1990-11-01	40.47	44.23	158.25	56.48	37.99	0.88	0.9	0.89	1.02	0	0	0	0	0	NA
	50	13	0	May-91	43	62.48	234.05	198.86	38.99	1.06	1.41	1.48	3.52	0	0	0	1	1	NA
	50	14	0	1991-11-01	40	45.99	179.19	80.22	39.5	0.93	0.74	0.77	0.4	0	0	0	0	0	NA
	50	15	0	May-92	80	113.49	206.94	80.23	38.5	2	2.47	1.15	1	0	1	0	0	1	NA
	50	16	0	1992-11-01	47.72	56.99	194.18	77.99	38.75	0.6	0.5	0.94	0.97	0	0	0	0	0	NA
	1	1	1	1984-11-01	117.06	81.05	286.23	119.2	36.5	NA	NA	NA	NA	NA	NA	NA	NA	NA	0
	1	2	1	1985-06-01	55.68	44.72	277.82	93.98	37.5	0.48	0.55	0.97	0.79	0	0	0	0	0	0
	1	3	1	1985-12-01	45.48	42.99	236.25	80.23	36	0.82	0.96	0.85	0.85	0	0	0	0	0	0
	1	4	1	1986-06-01	55.43	50.3	233.91	120.22	38.5	1.22	1.17	0.99	1.5	0	0	0	0	0	0
	1	5	1	1986-12-01	55.74	58.69	370.46	112.31	39.99	1.01	1.17	1.58	0.93	0	0	0	0	0	0
	1	6	1	1987-06-01	42.47	41.5	220.11	74.68	36	0.76	0.71	0.59	0.66	0	0	0	0	0	0
	1	7	1	1987-12-01	43.99	45	2034.86	95.99	39.73	1.04	1.08	9.24	1.29	0	0	1	0	1	0
	1	8	1	May-88	40.5	39	476.49	72.5	36.95	0.92	0.87	0.23	0.76	0	0	0	0	0	0
	1	9	1	1988-12-01	40.99	33	225	60.25	37	1.01	0.85	0.47	0.83	0	0	0	0	0	0
	1	10	1	1989-06-01	119.26	75.37	460.09	83.7	40.47	2.91	2.28	2.04	1.39	1	0	1	0	1	0
	1	11	1	1989-12-01	45.96	36.99	249.15	64.64	35.5	0.39	0.49	0.54	0.77	0	0	0	0	0	0
	1	12	1	1990-06-01	32.98	31.46	192.49	76.53	36.5	0.72	0.85	0.77	1.18	0	0	0	0	0	0
	1	13	1	1990-12-01	44.63	38.42	267.71	379.42	38.74	1.35	1.22	1.39	4.96	0	0	0	1	1	0
	1	14	1	1991-06-01	64.45	123.59	245.15	121.8	38.71	1.44	3.22	0.92	0.32	0	1	0	0	1	0
	1	15	1	1991-12-01	70.48	41.75	158.48	72.5	39.5	1.09	0.34	0.65	0.6	0	0	0	0	0	0
	2	1	1	May-85	679.55	85.19	122	508.81	44.23	NA	NA	NA	NA	NA	NA	NA	NA	NA	0
	2	2	1	1985-12-01	362.84	57.39	77.16	266.32	37.99	0.53	0.67	0.63	0.52	0	0	0	0	0	0
	2	3	1	May-86	557.51	134.16	81.24	271.03	40.74	1.54	2.34	1.05	1.02	0	1	0	0	1	1
	2	4	1	Oct-86	316.09	57.75	63.99	183.38	37.5	0.57	0.43	0.79	0.68	0	0	0	0	0	1
	2	5	1	May-87	597.56	123.8	67.99	218.47	39.71	1.89	2.14	1.06	1.19	0	1	0	0	1	1
	2	6	1	1987-11-01	507.01	67.35	72.29	205.76	39.99	0.85	0.54	1.06	0.94	0	0	0	0	0	1
	2	7	1	May-88	467.96	93.39	75.2	221.79	41.95	0.92	1.39	1.04	1.08	0	0	0	0	0	1
	2	8	1	Oct-88	439.87	60.06	73.13	246.88	44.47	0.94	0.64	0.97	1.11	0	0	0	0	0	1
	2	9	1	1989-04-01	373.16	57.5	61.99	293.16	44.5	0.85	0.96	0.85	1.19	0	0	0	0	0	1
	2	10	1	Oct-89	306.36	52.48	70.12	232.79	42	0.82	0.91	1.13	0.79	0	0	0	0	0	1
	2	11	1	Mar-90	201.28	44.69	61.4	190.33	42.47	0.66	0.85	0.88	0.82	0	0	0	0	0	1
	2	12	1	1990-11-01	118.29	36	45.5	101.22	37.47	0.59	0.81	0.74	0.53	0	0	0	0	0	1
	2	13	1	1991-04-01	139.19	38.5	47.99	101.92	39.75	1.18	1.07	1.05	1.01	0	0	0	0	0	1
	2	14	1	Oct-91	179.53	37.99	47.99	99.25	41.5	1.29	0.99	1	0.97	0	0	0	0	0	1
	2	15	1	1992-02-01	149.36	43.5	47.43	106.39	46.48	0.83	1.15	0.99	1.07	0	0	0	0	0	1
	2	16	1	1992-07-01	163.44	44	49.5	112.74	41.99	1.09	1.01	1.04	1.06	0	0	0	0	0	1
	3	1	1	1985-01-01	140.71	60.88	130.23	83.86	41.5	NA	NA	NA	NA	NA	NA	NA	NA	NA	0
	3	2	1	1985-07-01	184.25	58.25	175.41	85.23	44	1.31	0.96	1.35	1.02	0	0	0	0	0	0
	3	3	1	1986-01-01	218.29	63	151.79	92.5	46	1.18	1.08	0.87	1.09	0	0	0	0	0	0
	3	4	1	1986-07-01	173.58	54.92	130.85	82.32	41.99	0.8	0.87	0.86	0.89	0	0	0	0	0	0
	3	5	1	1987-02-01	137.35	61.24	84.1	72.23	46.28	0.79	1.12	0.64	0.88	0	0	0	0	0	0
	3	6	1	1987-08-01	166.33	55.86	253.38	82.95	42	1.21	0.91	3.01	1.15	0	0	1	0	1	0
	3	7	1	1988-01-01	171.97	56.92	205.52	81.31	43.24	1.03	1.02	0.81	0.98	0	0	0	0	0	0
	3	8	1	1988-07-01	186.48	135.74	153.14	76.49	42.21	1.08	2.38	0.75	0.94	0	1	0	0	1	0
	3	9	1	1989-01-01	275.69	101.83	232.86	105.16	55.32	1.48	0.75	1.52	1.37	0	0	0	0	0	0
	3	10	1	1989-07-01	141.76	60.87	132.49	74.5	39.5	0.51	0.6	0.57	0.71	0	0	0	0	0	1
	3	11	1	1990-01-01	127.75	56.5	119.42	70.2	40.5	0.9	0.93	0.9	0.94	0	0	0	0	0	1
	3	12	1	1991-01-01	150.43	118.74	166.2	71.94	40.47	1.18	2.1	1.39	1.02	0	1	0	0	1	1
	3	13	1	1991-07-01	158.49	65.5	174.75	76.24	41	1.05	0.55	1.05	1.06	0	0	0	0	0	1
	3	14	1	1992-01-01	171.34	62.45	200.32	72.24	41.95	1.08	0.95	1.15	0.95	0	0	0	0	0	1
	3	15	1	1992-07-01	166.76	53.44	173.24	66.97	39.5	0.97	0.86	0.86	0.93	0	0	0	0	0	1
	4	1	1	May-85	2155	49.44	271.06	64.48	37.47	NA	NA	NA	NA	NA	NA	NA	NA	NA	0
	4	2	1	1985-12-01	1858.1	55.96	267.45	69.99	40	0.99	1.13	0.99	1.09	0	0	0	0	0	0
	4	3	1	1986-06-01	1841.47	55.5	286.74	69.46	39.5	1.07	0.99	1.07	0.99	0	0	0	0	0	0
	4	4	1	1986-12-01	1185.38	49.25	198.7	58	37.95	0.69	0.89	0.69	0.84	0	0	0	0	0	0
	4	5	1	1987-06-01	1222.12	55	207.45	62.23	39.42	1.04	1.12	1.04	1.07	0	0	0	0	0	0
	4	6	1	1987-12-01	1114.25	63.25	199.39	68.5	37.99	0.96	1.15	0.96	1.1	0	0	0	0	0	1
	4	7	1	1988-06-01	1089.38	64.4	224.3	61.97	43	1.12	1.02	1.12	0.9	0	0	0	0	0	1
	4	8	1	1988-12-01	742.36	53.25	152.99	60.25	41	0.68	0.83	0.68	0.97	0	0	0	0	0	1
	4	9	1	1989-06-01	520.5	46.72	119.21	53.99	39.47	0.78	0.88	0.78	0.9	0	0	0	0	0	1
	4	10	1	1989-12-01	617.24	55.48	131.84	59.22	40.62	1.11	1.19	1.11	1.1	0	0	0	0	0	1
	4	11	1	1990-06-01	804.32	77.77	161.94	64.19	42.99	1.23	1.4	1.23	1.08	0	0	0	0	0	1
	4	12	1	1990-11-01	727.47	69.99	138.97	61.24	42	0.86	0.9	0.86	0.95	0	0	0	0	0	1
	4	13	1	May-91	1074.3	103.35	163.5	60.99	41.74	1.18	1.48	1.18	1	0	0	0	0	0	1
	4	14	1	1991-12-01	1032.5	99.35	218.01	67.23	43.5	1.33	0.96	1.33	1.1	0	0	0	0	0	1
	4	15	1	1992-06-01	1122.06	99.5	262.92	73.36	45.5	1.21	1	1.21	1.09	0	0	0	0	0	1
	4	16	1	Oct-92	1235.29	96.37	278.49	71.12	45.99	1.06	0.97	1.06	0.97	0	0	0	0	0	1
	5	1	1	1984-11-01	53.5	52.88	292	87.95	37.65	NA	NA	NA	NA	NA	NA	NA	NA	NA	0
	5	2	1	1985-06-01	52.5	53.92	259.44	83.99	38.99	0.98	1.02	0.89	0.96	0	0	0	0	0	0
	5	3	1	1985-12-01	46.96	45.37	225.95	64.45	37.5	0.89	0.84	0.87	0.77	0	0	0	0	0	0
	5	4	1	1986-06-01	67.45	40.95	204.35	64.45	37.5	1.44	0.9	0.9	1	0	0	0	0	0	0
	5	5	1	1986-12-01	45.43	38.47	190.42	64.95	38.5	0.67	0.94	0.93	1.01	0	0	0	0	0	0
	5	6	1	1987-06-01	40.21	37.99	143.41	57.97	37	0.89	0.99	0.75	0.89	0	0	0	0	0	0
	5	7	1	1987-12-01	43.99	38	174.99	61	38.47	1.09	1	1.22	1.05	0	0	0	0	0	0
	5	8	1	1988-06-01	48.5	61.5	170.46	59.5	36.99	1.1	1.62	0.97	0.98	0	0	0	0	0	0
	5	9	1	1988-12-01	44.96	46.73	187.25	63.23	36.99	0.93	0.76	1.1	1.06	0	0	0	0	0	0
	5	10	1	1989-06-01	41	41.99	159.65	58.22	37.5	0.91	0.9	0.85	0.92	0	0	0	0	0	0
	5	11	1	1989-12-01	44.43	42.36	201.13	58.09	40.89	1.08	1.01	1.26	1	0	0	0	0	0	0
	5	12	1	1990-06-01	44.16	39.24	192.93	56.68	39.47	0.99	0.93	0.96	0.98	0	0	0	0	0	0
	5	13	1	1990-12-01	41.75	38.24	191.46	53	36.99	0.95	0.97	0.99	0.94	0	0	0	0	0	0
	5	14	1	1991-06-01	41.99	38.23	179.24	53.74	39.73	1.01	1	0.94	1.01	0	0	0	0	0	0
	5	15	1	1992-01-01	44.99	41.42	204.49	56.96	36.41	1.07	1.08	1.14	1.06	0	0	0	0	0	0
	6	1	1	1984-12-01	40.23	35.99	35.99	161.97	37.75	NA	NA	NA	NA	NA	NA	NA	NA	NA	0
	6	2	1	1985-06-01	100.75	80.24	80.24	345.53	45	2.5	2.23	2.37	2.13	1	0	1	0	1	0
	6	3	1	1986-01-01	57.99	55.48	55.48	1307.85	44.23	0.58	0.69	18.6	3.79	0	0	1	0	1	0
	6	4	1	1986-07-01	53.99	45.43	45.43	280.8	37.73	0.93	0.82	0.1	0.21	0	0	0	0	0	0
	6	5	1	1986-12-01	45	41.47	41.47	359.46	38.47	0.83	0.91	0.77	1.28	0	0	0	0	0	0
	6	6	1	1987-06-01	61.99	52.99	52.99	314.48	38.5	1.38	1.28	1.05	0.87	0	0	0	0	0	0
	6	7	1	1987-12-01	43.19	49.99	49.99	211.72	37.5	0.7	0.94	0.54	0.67	0	0	0	0	0	0
	6	8	1	1988-06-01	59	49.22	49.22	360.93	37.73	1.37	0.98	1.66	1.7	0	0	0	0	0	0
	6	9	1	1988-12-01	46	41.5	41.5	1833.72	39.5	0.78	0.84	1.65	5.08	0	0	0	1	1	0
	6	10	1	1989-07-01	94.49	47.5	47.5	533.55	37.99	2.05	1.14	0.71	0.29	1	0	0	0	1	0
	6	11	1	1990-01-01	49.74	36.25	36.25	232.23	36.5	0.53	0.76	0.53	0.44	0	0	0	0	0	0
	6	12	1	1990-07-01	89.99	34	34	174.99	36.25	1.81	0.94	0.7	0.75	1	0	0	0	1	0
	6	13	1	1991-01-01	41.47	224.43	224.43	241.22	37	0.46	6.6	0.98	1.38	0	1	0	0	1	0
	6	14	1	1991-06-01	55	53.99	53.99	363.46	39.24	1.33	0.24	1.92	1.51	0	0	1	0	1	0
	6	15	1	1991-12-01	48.5	42.99	42.99	263.98	38.5	0.88	0.8	0.81	0.73	0	0	0	0	0	0
	7	1	1	1985-06-01	134.75	152.49	337.5	206	50.5	NA	NA	NA	NA	NA	NA	NA	NA	NA	0
	7	2	1	1986-01-01	67.75	73.97	199.98	140.49	44.99	0.5	0.49	0.59	0.68	0	0	0	0	0	0
	7	3	1	1986-07-01	63.99	72.99	184.48	149.97	44.5	0.94	0.99	0.92	1.07	0	0	0	0	0	0
	7	4	1	1987-01-01	67	69.25	209.75	141.21	44	1.05	0.95	1.14	0.94	0	0	0	0	0	0
	7	5	1	1987-06-01	80	67.45	203.88	139.99	43.95	1.19	0.97	0.97	0.99	0	0	0	0	0	1
	7	6	1	1988-01-01	52.99	55.99	160.8	114.74	42.25	0.66	0.83	0.79	0.82	0	0	0	0	0	1
	7	7	1	1988-07-01	63.69	69.35	215.21	140.71	48.23	1.2	1.24	1.34	1.23	0	0	0	0	0	1
	7	8	1	1989-01-01	298.75	323	197	137.24	46	4.69	4.66	0.92	0.98	0	0	0	0	0	1
	7	9	1	1989-07-01	95.98	83.24	205.49	449.74	48	0.32	0.26	1.04	3.28	0	0	0	1	1	1
	7	10	1	1990-02-01	64.5	60	148.48	237.49	44.5	0.67	0.72	0.72	0.53	0	0	0	0	0	1
	7	11	1	1990-08-01	62.5	55.48	131.45	185.48	42.5	0.97	0.92	0.89	0.78	0	0	0	0	0	1
	7	12	1	1991-02-01	82.99	64.74	124.42	180.5	43.5	1.33	1.17	0.95	0.97	0	0	0	0	0	1
	7	13	1	1991-08-01	62.97	51.5	108.98	144.4	43.21	0.76	0.8	0.88	0.8	0	0	0	0	0	1
	7	14	1	1992-02-01	59.99	52.99	114.73	144.97	40.95	0.95	1.03	1.05	1	0	0	0	0	0	1
	7	15	1	1992-08-01	88.43	72.72	570.37	214.05	45.5	1.47	1.37	4.97	1.48	0	0	1	0	1	1
	8	1	1	May-85	140.49	70.5	266	170.99	46.48	NA	NA	NA	NA	NA	NA	NA	NA	NA	1
	8	2	1	1985-11-01	83.49	59.97	170.41	166.95	46.99	0.59	0.85	0.64	0.98	0	0	0	0	0	1
	8	3	1	May-86	91.91	59.99	147.5	158.44	47.48	1.1	1	0.87	0.95	0	0	0	0	0	1
	8	4	1	1986-11-01	63.25	47.73	133.49	139	46.5	0.69	0.8	0.91	0.88	0	0	0	0	0	1
	8	5	1	May-87	59.75	44.99	105.75	121.69	45.96	0.94	0.94	0.79	0.88	0	0	0	0	0	1
	8	6	1	1987-12-01	69.5	53.5	113.24	132.5	44.47	1.16	1.19	1.07	1.09	0	0	0	0	0	1
	8	7	1	1988-06-01	89.98	54.25	104.98	119	44.5	1.29	1.01	0.93	0.9	0	0	0	0	0	1
	8	8	1	1988-12-01	93.39	63.67	104.36	118.89	45.23	1.04	1.17	0.99	1	0	0	0	0	0	1
	8	9	1	1989-06-01	144.5	101.49	129	136	46.25	1.55	1.59	1.24	1.14	0	0	0	0	0	1
	8	10	1	1989-12-01	79.21	63.26	100.99	105.16	44.69	0.55	0.62	0.78	0.77	0	0	0	0	0	1
	8	11	1	1990-06-01	77.49	68.99	130.48	149.46	55.5	0.98	1.09	1.29	1.42	0	0	0	0	0	1
	8	12	1	1991-01-01	63.99	53.75	95.49	161	48.24	0.83	0.78	0.73	1.08	0	0	0	0	0	1
	8	13	1	1991-06-01	63.97	61.48	106.93	136.91	47.96	1	1.14	1.12	0.85	0	0	0	0	0	1
	8	14	1	1991-12-01	51.74	46.5	82.22	105	43.19	0.81	0.76	0.77	0.77	0	0	0	0	0	1
	8	15	1	May-92	72.42	54.96	138.59	130.38	51.48	1.4	1.18	1.69	1.24	0	0	0	0	0	1
	8	16	1	1992-11-01	82	48.99	86.98	133.5	52.85	1.13	0.89	0.63	1.02	0	0	0	0	0	1
	9	1	1	1984-12-01	54.48	56.5	123.44	78.99	40	NA	NA	NA	NA	NA	NA	NA	NA	NA	0
	9	2	1	1985-07-01	52	47.96	91.19	64.97	40.42	0.95	0.85	0.74	0.82	0	0	0	0	0	0
	9	3	1	1986-01-01	45.5	45.5	72.75	67.5	39.69	0.87	0.95	0.8	1.04	0	0	0	0	0	0
	9	4	1	1986-07-01	56.44	49.99	88.72	84.95	41.47	1.24	1.1	1.22	1.26	0	0	0	0	0	0
	9	5	1	1986-12-01	51	55.5	83.75	67.48	39.5	0.9	1.11	0.94	0.79	0	0	0	0	0	0
	9	6	1	1987-06-01	56.48	55.96	83.75	68.99	42.75	1.11	1.01	1	1.02	0	0	0	0	0	0
	9	7	1	1987-12-01	44.99	45.99	66	67.75	39.95	0.8	0.82	0.79	0.98	0	0	0	0	0	0
	9	8	1	1988-06-01	63.5	42.99	123	62.48	39.95	1.41	0.93	1.86	0.92	0	0	1	0	1	1
	9	9	1	1988-12-01	55.5	65.99	81.49	63.5	39.5	0.87	1.54	0.66	1.02	0	0	0	0	0	1
	9	10	1	1989-06-01	52.5	47	259.93	63.5	42.25	0.95	0.71	3.19	1	0	0	1	0	1	1
	9	11	1	1989-12-01	48.5	43.5	88.43	55.44	38.99	0.92	0.93	0.34	0.87	0	0	0	0	0	1
	9	12	1	1990-06-01	48.22	42.5	97.95	59.48	39.47	0.99	0.98	1.11	1.07	0	0	0	0	0	1
	9	13	1	1990-12-01	49.99	41.71	73.5	56.99	40.47	1.04	0.98	0.75	0.96	0	0	0	0	0	1
	9	14	1	1991-06-01	48.5	42.5	62.48	60.5	41.5	0.97	1.02	0.85	1.06	0	0	0	0	0	1
	9	15	1	1991-11-01	43.99	39.47	55.5	53	42.99	0.91	0.93	0.89	0.88	0	0	0	0	0	1
	10	1	1	1984-11-01	477.52	306.35	212.94	469.39	43.5	NA	NA	NA	NA	NA	NA	NA	NA	NA	0
	10	2	1	May-85	695.2	272.2	365.04	1806.55	48.44	1.46	0.89	1.71	3.85	0	0	0	1	1	0
	10	3	1	Oct-85	763.25	205.24	274.49	857.39	47.75	1.1	0.75	0.75	0.47	0	0	0	0	0	0
	10	4	1	1986-04-01	773.6	441.5	223.98	651.38	46	1.01	2.15	0.82	0.76	0	1	0	0	1	0
	10	5	1	1986-11-01	478.01	240.9	224.99	608.23	45.99	0.62	0.55	1	0.93	0	0	0	0	0	0
	10	6	1	May-87	1404.02	178.08	192.57	482.87	44.47	2.94	0.74	0.86	0.79	1	0	0	0	1	0
	10	7	1	1987-11-01	1288.46	166.81	188.63	475.86	44.47	0.92	0.94	0.98	0.99	0	0	0	0	0	0
	10	8	1	May-88	1051	148.48	191.79	416.16	45.5	0.82	0.89	1.02	0.87	0	0	0	0	0	0
	10	9	1	1988-11-01	1781.73	172.93	256.44	431.05	48.96	1.7	1.16	1.34	1.04	0	0	0	0	0	0
	10	10	1	1989-06-01	2085.08	533.49	247.5	344.75	51.5	1.17	3.09	0.97	0.8	0	1	0	0	1	0
	10	11	1	1989-12-01	2739.76	303.2	204.23	332.9	56	1.31	0.57	0.83	0.97	0	0	0	0	0	0
	10	12	1	1990-06-01	2916.9	196	460.99	352.49	53.75	1.06	0.65	2.26	1.06	0	0	1	0	1	0
	10	13	1	1990-11-01	4784.71	1032.5	297.74	324.21	62	1.64	5.27	0.65	0.92	0	1	0	0	1	0
	10	14	1	May-91	4373.52	291.27	270.64	302.61	55.99	0.91	0.28	0.91	0.93	0	0	0	0	0	0
	10	15	1	1991-11-01	4367.53	213.23	275.88	284.67	58.48	1	0.73	1.02	0.94	0	0	0	0	0	0
	11	1	1	1985-01-01	53.75	42.5	102	202.47	42.99	NA	NA	NA	NA	NA	NA	NA	NA	NA	0
	11	2	1	1985-07-01	50.44	40.99	92	192.31	44.99	0.94	0.96	0.9	0.95	0	0	0	0	0	0
	11	3	1	1986-01-01	57.24	40.5	88.5	181.74	44	1.13	0.99	0.96	0.95	0	0	0	0	0	0
	11	4	1	1986-07-01	56.72	41	86.98	190.74	43	0.99	1.01	0.98	1.05	0	0	0	0	0	0
	11	5	1	1987-01-01	41.25	32.5	58.99	117.5	40.5	0.73	0.79	0.68	0.62	0	0	0	0	0	0
	11	6	1	1987-07-01	46	35.5	63.97	126.9	42.25	1.12	1.09	1.08	1.08	0	0	0	0	0	0
	11	7	1	1988-02-01	59.92	39.5	79.22	164.99	45.19	1.3	1.11	1.24	1.3	0	0	0	0	0	0
	11	8	1	1988-08-01	96.44	65.71	109.04	270.93	76.68	1.61	1.66	1.38	1.64	0	0	0	0	0	0
	11	9	1	1989-02-01	44.47	38.99	62.24	127.42	41.74	0.46	0.59	0.57	0.47	0	0	0	0	0	0
	11	10	1	1989-08-01	65.99	46.24	88.43	154.75	44.25	1.48	1.19	1.42	1.21	0	0	0	0	0	0
	11	11	1	1990-02-01	60.5	47.99	95.74	159.75	46.24	0.92	1.04	1.08	1.03	0	0	0	0	0	0
	11	12	1	1990-08-01	55.5	37.99	69.75	131.86	43.5	0.92	0.79	0.73	0.83	0	0	0	0	0	0
	11	13	1	Mar-91	59.5	37.5	180.71	136	40.47	1.07	0.99	2.59	1.03	0	0	1	0	1	0
	11	14	1	1991-08-01	72.94	43.95	103.96	143.5	44	1.23	1.17	0.58	1.06	0	0	0	0	0	0
	11	15	1	1991-12-01	80.5	56.5	101.47	152.43	47.99	1.1	1.29	0.98	1.06	0	0	0	0	0	0
	11	16	1	1992-07-01	47.5	39	60.24	104.96	41	0.59	0.69	0.59	0.69	0	0	0	0	0	0
	11	17	1	1993-01-01	68.5	42.71	249.97	143.89	50	1.44	1.1	4.15	1.37	0	0	1	0	1	0
	12	1	1	1984-11-01	413.8	1072.64	535.46	440.35	41.89	NA	NA	NA	NA	NA	NA	NA	NA	NA	0
	12	2	1	1985-04-01	343.96	628.48	2187.4	5804.65	52.96	0.83	0.59	4.09	13.18	0	0	0	1	1	0
	12	3	1	1985-11-01	180.44	325.81	837.67	1627.5	43.74	0.52	0.52	0.38	0.28	0	0	0	0	0	0
	12	4	1	May-86	118.5	194.42	551.91	956.92	41	0.66	0.6	0.66	0.59	0	0	0	0	0	0
	12	5	1	1986-11-01	206.5	235.25	644.46	1137.26	43	1.74	1.21	1.17	1.19	0	0	0	0	0	0
	12	6	1	May-87	158.48	359.25	486.62	854.15	41	0.77	1.53	0.76	0.75	0	0	0	0	0	0
	12	7	1	1987-11-01	109.75	179.16	373.15	616.79	44.43	0.69	0.5	0.77	0.72	0	0	0	0	0	0
	12	8	1	May-88	295.99	259.44	534.5	840.47	47.48	2.7	1.45	1.43	1.36	1	0	0	0	1	0
	12	9	1	1988-11-01	114.61	144.15	377.29	547.38	44.75	0.39	0.56	0.71	0.65	0	0	0	0	0	1
	12	10	1	May-89	77.49	96.99	197.5	326.93	41.5	0.68	0.67	0.52	0.6	0	0	0	0	0	1
	12	11	1	Oct-89	147.4	232.22	355.31	495.9	47.5	1.9	2.39	1.8	1.52	0	1	0	0	1	1
	12	12	1	May-90	93.5	263.48	202.71	304.11	46.49	0.63	1.13	0.57	0.61	0	0	0	0	0	1
	12	13	1	1990-12-01	85.43	135.87	167.99	253.87	39.73	0.91	0.52	0.83	0.83	0	0	0	0	0	1
	12	14	1	1991-06-01	179.49	172.5	455.13	2146.56	43.5	2.1	1.27	2.71	8.46	1	0	0	1	1	1
	12	15	1	1991-11-01	1479.14	137.39	259.98	1075.45	48.37	8.24	0.8	0.57	0.5	1	0	0	0	1	1
	13	1	1	1984-11-01	575.98	101.44	628.98	282.5	40.47	NA	NA	NA	NA	NA	NA	NA	NA	NA	0
	13	2	1	May-85	525.98	85.98	618.39	254.98	41.5	0.91	0.85	0.98	0.9	0	0	0	0	0	0
	13	3	1	1985-12-01	1008.82	85.91	581.29	222.82	41	1.92	1	0.94	0.87	1	0	0	0	1	0
	13	4	1	May-86	521.43	74	524.66	199	43.99	0.52	0.86	0.9	0.89	0	0	0	0	0	0
	13	5	1	1986-11-01	434.23	62.99	435.91	171.44	41.95	0.83	0.85	0.83	0.86	0	0	0	0	0	0
	13	6	1	May-87	318.96	58.99	372.91	154.75	43.47	0.73	0.94	0.86	0.9	0	0	0	0	0	0
	13	7	1	1987-11-01	433.23	72.46	511.49	210.94	58	1.36	1.23	1.37	1.36	0	0	0	0	0	0
	13	8	1	1988-04-01	446.39	64.73	2590.72	216.28	49.73	1.03	0.89	5.07	1.03	0	0	1	0	1	0
	13	9	1	Oct-88	388.93	71.99	1278.19	214.7	53.5	0.87	1.11	0.49	0.99	0	0	0	0	0	0
	13	10	1	1989-04-01	593.09	135.34	849.04	167.5	47.48	1.52	1.88	0.66	0.78	0	1	0	0	1	0
	13	11	1	Oct-89	383.49	84	694.47	166.25	49.74	0.65	0.62	0.82	0.99	0	0	0	0	0	0
	13	12	1	1990-06-01	305.94	77.73	594.49	156.75	54.99	0.8	0.93	0.86	0.94	0	0	0	0	0	0
	13	13	1	1990-11-01	260.25	73.5	561.87	151.97	54.24	0.85	0.95	0.95	0.97	0	0	0	0	0	1
	13	14	1	May-91	234	64	528.53	136.97	47.75	0.9	0.87	0.94	0.9	0	0	0	0	0	1
	13	15	1	1991-11-01	241.49	62.5	509	134.91	44.25	1.03	0.98	0.96	0.98	0	0	0	0	0	1
	14	1	1	1985-01-01	113.47	305.96	449.89	152.75	41.99	NA	NA	NA	NA	NA	NA	NA	NA	NA	0
	14	2	1	1985-07-01	110	251.48	554.47	239.5	40.75	0.97	0.82	1.23	1.57	0	0	0	0	0	0
	14	3	1	1986-01-01	89	195.5	378	155	39.95	0.81	0.78	0.68	0.65	0	0	0	0	0	0
	14	4	1	1986-06-01	75.97	165	324	129.86	40.95	0.85	0.84	0.86	0.84	0	0	0	0	0	0
	14	5	1	1987-01-01	75.99	157	313	125	38.25	1	0.95	0.97	0.96	0	0	0	0	0	0
	14	6	1	1987-07-01	67.45	141.09	401.94	161.48	40.99	0.89	0.9	1.28	1.29	0	0	0	0	0	0
	14	7	1	1988-01-01	68.45	131.69	332.14	131.94	38.47	1.01	0.93	0.83	0.82	0	0	0	0	0	0
	14	8	1	1988-07-01	70.48	133.72	332.39	130.49	41.47	1.03	1.02	1	0.99	0	0	0	0	0	0
	14	9	1	1989-01-01	77.99	155.46	379.46	170.48	41	1.11	1.16	1.14	1.31	0	0	0	0	0	0
	14	10	1	1989-07-01	72.74	139.59	530.54	349.79	43.24	0.93	0.9	1.4	2.05	0	0	0	1	1	0
	14	11	1	1990-01-01	72.97	138.99	390.09	204.88	43.95	1	1	0.74	0.59	0	0	0	0	0	0
	14	12	1	1990-07-01	61.5	106.96	269.5	137	39.99	0.84	0.77	0.69	0.67	0	0	0	0	0	0
	14	13	1	1991-01-01	69	107.47	265.89	132.45	43.5	1.12	1	0.99	0.97	0	0	0	0	0	0
	14	14	1	1991-07-01	284.99	157.72	219.85	112	42	4.13	1.47	0.83	0.85	1	0	0	0	1	0
	14	15	1	Mar-92	99	96	356.93	268.27	44.5	0.35	0.61	1.62	2.4	0	0	0	1	1	0
	14	16	1	1992-08-01	77.5	95.49	263.74	160.23	132.16	0.78	0.99	0.74	0.6	0	0	0	0	0	0
	15	1	1	1984-11-01	169.75	220.6	3291.23	708.35	59.66	NA	NA	NA	NA	NA	NA	NA	NA	NA	0
	15	2	1	May-85	89.5	107.47	1753.46	3953.84	52.5	0.53	0.49	0.53	5.58	0	0	0	1	1	0
	15	3	1	1985-11-01	70.97	143.21	1173.46	1151.03	46	0.79	1.33	0.67	0.29	0	0	0	0	0	0
	15	4	1	May-86	65.25	90.19	2455.55	915.77	49.44	0.92	0.63	2.09	0.8	0	0	1	0	1	0
	15	5	1	1986-11-01	70.5	106.2	1290.28	631.88	46.5	1.08	1.18	0.53	0.69	0	0	0	0	0	0
	15	6	1	May-87	69.75	92.98	1133.49	530.84	43.97	0.99	0.88	0.88	0.84	0	0	0	0	0	0
	15	7	1	1987-11-01	67.55	84.43	853.12	490.37	41.99	0.97	0.91	0.75	0.92	0	0	0	0	0	0
	15	8	1	May-88	114.5	92.75	876.62	426.59	45.75	1.7	1.1	1.03	0.87	0	0	0	0	0	1
	15	9	1	1988-11-01	88	95.5	820	388.47	49.96	0.77	1.03	0.94	0.91	0	0	0	0	0	1
	15	10	1	May-89	92.74	127.94	368.09	211.75	44.99	1.05	1.34	0.45	0.55	0	0	0	0	0	1
	15	11	1	1989-11-01	78.42	120.93	399.24	229.66	46.5	0.85	0.95	1.08	1.08	0	0	0	0	0	1
	15	12	1	May-90	73.97	110.96	330.88	196.94	49.5	0.94	0.92	0.83	0.86	0	0	0	0	0	1
	15	13	1	1990-11-01	64.74	91.99	296.23	146.48	49	0.88	0.83	0.9	0.74	0	0	0	0	0	1
	15	14	1	May-91	184.5	87.38	227.21	125.45	44.96	2.85	0.95	0.77	0.86	1	0	0	0	1	1
	15	15	1	1991-11-01	68.48	79.49	150.31	89.25	44.47	0.37	0.91	0.66	0.71	0	0	0	0	0	1
	15	16	1	May-92	72.25	84.99	215	89.99	45.74	1.05	1.07	1.43	1.01	0	0	0	0	0	1
	16	1	1	1985-04-01	84.49	44.75	306.92	97.74	41.47	NA	NA	NA	NA	NA	NA	NA	NA	NA	0
	16	2	1	1985-09-01	66.48	40	238	78.99	39.99	0.79	0.89	0.78	0.81	0	0	0	0	0	0
	16	3	1	1986-04-01	48.99	34	156.5	66	40.5	0.74	0.85	0.66	0.84	0	0	0	0	0	0
	16	4	1	1986-09-01	53	37.99	176.1	70.94	41.47	1.08	1.12	1.13	1.07	0	0	0	0	0	0
	16	5	1	Mar-87	84.5	37.99	160.09	70	42.74	1.59	1	0.91	0.99	0	0	0	0	0	0
	16	6	1	1987-09-01	102.35	39.42	163.46	72.36	42.47	1.21	1.04	1.02	1.03	0	0	0	0	0	0
	16	7	1	Mar-88	98.58	39.99	155.61	66.97	40	0.96	1.01	0.95	0.93	0	0	0	0	0	0
	16	8	1	1988-09-01	106.99	48.5	162.02	74.92	48.17	1.09	1.21	1.04	1.12	0	0	0	0	0	0
	16	9	1	Mar-89	80.42	43.71	148.26	68.93	43.5	0.75	0.9	0.92	0.92	0	0	0	0	0	0
	16	10	1	1989-09-01	82.99	46.99	151.99	75.99	47.5	1.03	1.07	1.03	1.1	0	0	0	0	0	0
	16	11	1	1990-02-01	69.94	40.99	128.94	67.99	45.96	0.84	0.87	0.85	0.89	0	0	0	0	0	0
	16	12	1	1990-08-01	76.49	52.48	1022.61	1572.38	52.99	1.09	1.28	7.93	23.13	0	0	0	1	1	0
	16	13	1	1991-02-01	64	45.5	292.65	282.07	47.43	0.84	0.87	0.29	0.18	0	0	0	0	0	0
	16	14	1	1991-08-01	79.5	53.5	434.15	241.73	48.23	1.24	1.18	1.48	0.86	0	0	0	0	0	0
	16	15	1	1992-02-01	74.83	52.38	296.35	188.13	48.48	0.94	0.98	0.68	0.78	0	0	0	0	0	0
	16	16	1	1992-08-01	65.88	53.68	166.78	117.73	44.72	0.88	1.02	0.56	0.63	0	0	0	0	0	0
	17	1	1	1985-01-01	78.9	182.73	59.99	57.25	39.42	NA	NA	NA	NA	NA	NA	NA	NA	NA	0
	17	2	1	1985-07-01	174.46	161.75	136.17	64.48	38.5	2.21	0.89	2.27	1.13	1	0	1	0	1	0
	17	3	1	1986-01-01	144.48	117.66	65.93	53.48	37.99	0.83	0.73	0.48	0.83	0	0	0	0	0	0
	17	4	1	1986-07-01	125.06	98.49	57.5	55.5	38.5	0.87	0.84	0.87	1.04	0	0	0	0	0	0
	17	5	1	1987-01-01	93.01	83.99	53.48	52.25	39.5	0.74	0.85	0.93	0.94	0	0	0	0	0	0
	17	6	1	1987-07-01	90.43	93.34	63.48	126.9	39.5	0.97	1.11	1.19	2.43	0	0	0	1	1	0
	17	7	1	1988-01-01	103.76	98.5	63.75	93.75	38.74	1.15	1.06	1	0.74	0	0	0	0	0	0
	17	8	1	1988-08-01	115.42	80.2	55.74	77.5	37.99	1.11	0.81	0.87	0.83	0	0	0	0	0	0
	17	9	1	1989-01-01	101.49	86.46	57.39	82.49	39.5	0.88	1.08	1.03	1.06	0	0	0	0	0	0
	17	10	1	1989-07-01	68.99	69.94	51.96	120.96	37.74	0.68	0.81	0.91	1.47	0	0	0	0	0	0
	17	11	1	1990-01-01	62.5	63.17	56.75	74.99	38.23	0.91	0.9	1.09	0.62	0	0	0	0	0	0
	17	12	1	1991-01-01	97	424.5	62.25	62.45	38.95	1.55	6.72	1.1	0.83	0	1	0	0	1	1
	17	13	1	1991-07-01	67.93	85.95	44.99	61.66	38.74	0.7	0.2	0.72	0.99	0	0	0	0	0	1
	17	14	1	1992-01-01	53.5	67.48	45.96	55.92	38	0.79	0.79	1.02	0.91	0	0	0	0	0	1
	17	15	1	1992-07-01	88.98	69.5	44.96	63	38.5	1.66	1.03	0.98	1.13	0	0	0	0	0	1
	18	1	1	1985-02-01	54.92	54.92	285.1	149.07	42.5	NA	NA	NA	NA	NA	NA	NA	NA	NA	0
	18	2	1	1985-09-01	52.24	52.24	267.05	547.72	44.99	0.95	0.92	0.94	3.67	0	0	0	1	1	0
	18	3	1	Mar-86	59.45	59.45	295.86	285.18	43.24	1.14	1	1.11	0.52	0	0	0	0	0	0
	18	4	1	1986-08-01	49.44	49.44	234.46	191.45	43.5	0.83	0.96	0.79	0.67	0	0	0	0	0	0
	18	5	1	1987-02-01	38.99	38.99	138.97	112.1	39.47	0.79	0.73	0.59	0.59	0	0	0	0	0	0
	18	6	1	1987-08-01	53.48	53.48	193.76	157.27	42.99	1.37	1.32	1.39	1.4	0	0	0	0	0	0
	18	7	1	1988-02-01	46.48	46.48	147.05	127.68	40.5	0.87	1.02	0.76	0.81	0	0	0	0	0	0
	18	8	1	1988-09-01	52.48	52.48	165.97	130.38	41.42	1.13	1.59	1.13	1.02	0	0	0	0	0	0
	18	9	1	1989-02-01	46.48	46.48	131.24	111.58	42.5	0.89	0.59	0.79	0.86	0	0	0	0	0	0
	18	10	1	1989-09-01	46.96	46.96	112.89	102.29	41.5	1.01	0.91	0.86	0.92	0	0	0	0	0	0
	18	11	1	1990-02-01	41.95	41.95	92.47	113.89	39	0.89	0.87	0.82	1.11	0	0	0	0	0	0
	18	12	1	1990-08-01	40.5	40.5	94.39	75.94	38.5	0.97	0.89	1.02	0.67	0	0	0	0	0	0
	18	13	1	1991-02-01	39.5	39.5	79.75	69.48	39.5	0.98	0.99	0.84	0.91	0	0	0	0	0	0
	18	14	1	1991-08-01	42.47	42.47	89.19	67.73	38.5	1.08	1.06	1.12	0.97	0	0	0	0	0	0
	18	15	1	1992-02-01	102.23	102.23	137.43	86.98	39.5	2.41	10.12	1.54	1.28	0	1	0	0	1	0
	18	16	1	1992-08-01	55.48	55.48	108.48	82.5	41.45	0.54	0.12	0.79	0.95	0	0	0	0	0	0
	19	1	1	1985-12-01	64.48	44	92.65	714.77	41.95	NA	NA	NA	NA	NA	NA	NA	NA	NA	0
	19	2	1	1986-06-01	62.5	41	89.39	635.02	38.75	0.97	0.93	0.96	0.89	0	0	0	0	0	0
	19	3	1	1986-12-01	56.92	38.99	69.2	470.24	38.5	0.91	0.95	0.77	0.74	0	0	0	0	0	0
	19	4	1	1987-06-01	55.5	37.5	71.5	757.87	37.99	0.97	0.96	1.03	1.61	0	0	0	0	0	0
	19	5	1	1987-12-01	55.5	37.99	73.72	622.88	39	1	1.01	1.03	0.82	0	0	0	0	0	0
	19	6	1	1988-06-01	55	37	71.74	561.83	39.5	0.99	0.97	0.97	0.9	0	0	0	0	0	0
	19	7	1	1988-12-01	55.5	39	69.41	545.82	38.73	1.01	1.05	0.97	0.97	0	0	0	0	0	0
	19	8	1	1989-06-01	71	170.47	74.99	596.56	37.5	1.28	4.37	1.08	1.09	0	1	0	0	1	0
	19	9	1	1989-12-01	54.5	40.5	67.71	472.4	39.99	0.77	0.24	0.9	0.79	0	0	0	0	0	0
	19	10	1	1990-06-01	93.85	34.47	138.63	947.16	38.75	1.72	0.85	2.05	2.01	0	0	0	0	0	0
	19	11	1	1990-12-01	66.93	37.5	62.71	338.54	39.5	0.71	1.09	0.45	0.36	0	0	0	0	0	0
	19	12	1	1991-06-01	75.46	41.47	70.96	407.99	41.5	1.13	1.11	1.13	1.21	0	0	0	0	0	0
	19	13	1	1991-12-01	67.25	43.5	69.48	339.06	40.99	0.89	1.05	0.98	0.83	0	0	0	0	0	0
	19	14	1	1992-06-01	71.89	48.5	61	302.06	37.99	1.07	1.11	0.88	0.89	0	0	0	0	0	0
	19	15	1	1992-11-01	75.91	57.45	71.75	330.17	38.95	1.06	1.18	1.18	1.09	0	0	0	0	0	1
	19	16	1	1993-06-01	65.97	52.75	67.45	508.75	38.5	0.87	0.92	0.94	1.54	0	0	0	0	0	1
	19	17	1	1993-12-01	63.99	42.5	59.24	445.73	36.73	0.97	0.81	0.88	0.88	0	0	0	0	0	1
	20	1	1	1984-11-01	42.5	57.99	245.49	107.98	40	NA	NA	NA	NA	NA	NA	NA	NA	NA	0
	20	2	1	May-85	43.47	38.99	113.7	244.21	41.47	1.02	0.67	0.46	2.26	0	0	0	1	1	0
	20	3	1	1985-11-01	45.25	49	120.24	181.9	39.5	1.04	1.26	1.06	0.74	0	0	0	0	0	0
	20	4	1	May-86	39.75	41	93.5	121.5	43.5	0.88	0.84	0.78	0.67	0	0	0	0	0	0
	20	5	1	1986-11-01	39.5	40.75	122.49	120.98	38.99	0.99	0.99	1.31	1	0	0	0	0	0	0
	20	6	1	May-87	37.95	41.99	85.25	119	40	0.96	1.03	0.7	0.98	0	0	0	0	0	0
	20	7	1	1987-11-01	41.99	44.5	82.43	109	40.5	1.11	1.06	0.97	0.92	0	0	0	0	0	0
	20	8	1	May-88	39	38.23	67	87.98	38.95	0.93	0.86	0.81	0.81	0	0	0	0	0	0
	20	9	1	1988-11-01	42.21	41	80	99.98	42.73	1.08	1.07	1.19	1.14	0	0	0	0	0	0
	20	10	1	May-89	39	38.99	69.5	82.49	41.75	0.92	0.95	0.87	0.83	0	0	0	0	0	0
	20	11	1	1989-11-01	39.5	41.5	72.75	87.5	45.25	1.01	1.06	1.05	1.06	0	0	0	0	0	0
	20	12	1	May-90	43.5	41.99	79.9	97.25	44.43	1.1	1.01	1.1	1.11	0	0	0	0	0	0
	20	13	1	1990-12-01	35.47	35.94	60.71	75.1	41.95	0.82	0.86	0.76	0.77	0	0	0	0	0	0
	20	14	1	1991-06-01	37.5	37	61.99	81.5	42.99	1.06	1.03	1.02	1.09	0	0	0	0	0	0
	20	15	1	1991-12-01	39.99	36.5	61.21	81	45	1.07	0.99	0.99	0.99	0	0	0	0	0	0
	22	1	1	1985-02-01	216.47	89.24	515.47	96.98	42.99	NA	NA	NA	NA	NA	NA	NA	NA	NA	1
	22	2	1	1985-08-01	85.91	73.7	437.37	97.44	42.47	0.4	0.83	0.85	1	0	0	0	0	0	1
	22	3	1	1986-02-01	144.7	123	651.79	116.89	50.5	1.68	1.67	1.49	1.2	0	0	0	0	0	1
	22	4	1	1986-08-01	80.98	58	567.13	75.24	44.47	0.56	0.47	0.87	0.64	0	0	0	0	0	1
	22	5	1	1987-02-01	138.94	133.29	994.14	2010.47	45.48	1.72	2.3	1.75	26.72	0	1	0	1	1	1
	22	6	1	1987-08-01	60.5	58.75	389.6	111.2	45	0.44	0.44	0.39	0.06	0	0	0	0	0	1
	22	7	1	1988-02-01	59.16	58.79	433.28	93.67	47	0.98	1	1.11	0.84	0	0	0	0	0	1
	22	8	1	1988-08-01	43.5	49.74	197.49	65.74	42.43	0.74	0.85	0.46	0.7	0	0	0	0	0	1
	22	9	1	1989-02-01	41	44.23	220.47	65.5	41.47	0.94	0.89	1.12	1	0	0	0	0	0	1
	22	10	1	1989-08-01	48.48	46.99	295.45	73.5	43.74	1.18	1.06	1.34	1.12	0	0	0	0	0	1
	22	11	1	1990-02-01	253.75	42.99	243.23	67.48	44.99	5.23	0.91	0.82	0.92	1	0	0	0	1	1
	22	12	1	1990-07-01	58.99	42.99	593.9	142.65	44	0.23	1	2.44	2.11	0	0	1	0	1	1
	22	13	1	1991-02-01	104.83	42.16	297.41	74.73	42.69	1.78	0.98	0.5	0.52	0	0	0	0	0	1
	22	14	1	1991-08-01	56.5	54.5	290.89	72.48	41.71	0.54	1.29	0.98	0.97	0	0	0	0	0	1
	22	15	1	1992-01-01	67.75	43.75	218.77	68.24	41.99	1.2	0.8	0.75	0.94	0	0	0	0	0	1
	22	16	1	1992-08-01	79.22	46	197	61.25	42.5	1.17	1.05	0.9	0.9	0	0	0	0	0	1
	23	1	1	1984-11-01	132.36	59.92	324.65	73.83	39.75	NA	NA	NA	NA	NA	NA	NA	NA	NA	0
	23	2	1	May-85	65.97	58.97	343.07	83.85	40.99	0.5	0.98	1.06	1.14	0	0	0	0	0	0
	23	3	1	1985-11-01	102.49	90.49	504.64	88.98	42.99	1.55	1.53	1.47	1.06	0	0	0	0	0	0
	23	4	1	May-86	71.23	52.48	535.57	67.15	42	0.69	0.58	1.06	0.75	0	0	0	0	0	0
	23	5	1	1986-11-01	109.01	113.99	786.65	1558.61	43.25	1.53	2.17	1.47	23.21	0	1	0	1	1	0
	23	6	1	May-87	46.37	45.96	268.79	86.15	43.5	0.43	0.4	0.34	0.06	0	0	0	0	0	0
	23	7	1	1987-11-01	41.99	43.5	264.95	69.5	40.99	0.91	0.95	0.99	0.81	0	0	0	0	0	0
	23	8	1	May-88	66.88	74.89	808.07	67.48	38	1.59	1.72	3.05	0.97	0	0	1	0	1	0
	23	9	1	1988-11-01	48	45.48	739.42	61.45	37	0.72	0.61	0.92	0.91	0	0	0	0	0	0
	23	10	1	1989-04-01	40.95	42.43	655.23	57.75	38.99	0.85	0.93	0.89	0.94	0	0	0	0	0	0
	23	11	1	Oct-89	43.99	40.21	658.29	57.48	38	1.07	0.95	1	1	0	0	0	0	0	0
	23	12	1	1990-04-01	41	41	629.28	59.99	37.5	0.93	1.02	0.96	1.04	0	0	0	0	0	0
	23	13	1	Oct-90	41.47	41.99	656.12	63.24	36.99	1.01	1.02	1.04	1.05	0	0	0	0	0	0
	23	14	1	1991-04-01	46.43	57.78	386.95	50.72	37.5	1.12	1.38	0.59	0.8	0	0	0	0	0	1
	23	15	1	1991-11-01	35.5	35.99	415.06	49.44	36.24	0.76	0.62	1.07	0.97	0	0	0	0	0	1
	23	16	1	1992-04-01	44.47	43.99	763.79	58.95	37.99	1.25	1.22	1.84	1.19	0	0	1	0	1	1
	23	17	1	Oct-92	41.99	40.24	537.85	55.5	38	0.94	0.91	0.7	0.94	0	0	0	0	0	1
	24	1	1	1984-11-01	71.59	64.58	1786.93	176.12	40.5	NA	NA	NA	NA	NA	NA	NA	NA	NA	0
	24	2	1	May-85	53.99	50.68	1060.3	124.14	33.99	0.75	0.78	0.59	0.7	0	0	0	0	0	0
	24	3	1	1985-11-01	48.7	47	789.7	110.47	36.99	0.9	0.93	0.74	0.89	0	0	0	0	0	0
	24	4	1	1986-06-01	58.45	59.99	1132.95	136.97	38.99	1.2	1.28	1.43	1.24	0	0	0	0	0	0
	24	5	1	1986-11-01	50.24	46	716.37	102.24	36.5	0.86	0.77	0.63	0.75	0	0	0	0	0	0
	24	6	1	May-87	57.75	54.25	915.11	122.09	38.99	1.15	1.18	1.28	1.19	0	0	0	0	0	0
	24	7	1	1987-11-01	64.99	53.74	793.72	121	36.99	1.13	0.99	0.87	0.99	0	0	0	0	0	0
	24	8	1	May-88	66.24	55.5	873.79	136	41.21	1.02	1.03	1.1	1.12	0	0	0	0	0	0
	24	9	1	1988-11-01	43.43	38.5	372.39	75.75	36.47	0.66	0.69	0.43	0.56	0	0	0	0	0	0
	24	10	1	May-89	57.75	36.41	335.52	69.7	36.5	1.33	0.95	0.9	0.92	0	0	0	0	0	0
	24	11	1	1989-11-01	53.48	60.45	800.91	88.49	39.5	0.93	1.66	2.39	1.27	0	0	1	0	1	0
	24	12	1	May-90	41.99	40.47	573.75	86	37.73	0.79	0.67	0.72	0.97	0	0	0	0	0	0
	24	13	1	1990-11-01	130	159.19	771.94	94.44	40.47	3.1	3.93	1.35	1.1	0	1	0	0	1	1
	24	14	1	1991-04-01	126.38	96.49	645.29	84.25	38.5	0.97	0.61	0.84	0.89	0	0	0	0	0	1
	24	15	1	Oct-91	81.46	51.38	404.93	65.45	35.71	0.64	0.53	0.63	0.78	0	0	0	0	0	1
	24	16	1	1992-04-01	90.25	58.45	548.48	78.25	38	1.11	1.14	1.35	1.2	0	0	0	0	0	1
	24	17	1	1992-09-01	61.97	45.72	376.78	65.5	36	0.69	0.78	0.69	0.84	0	0	0	0	0	1
	25	1	1	1984-12-01	125	48.48	78	79.94	36.75	NA	NA	NA	NA	NA	NA	NA	NA	NA	0
	25	2	1	1985-06-01	231.57	136.06	139.49	118.59	39.99	1.85	2.81	1.79	1.48	0	1	0	0	1	0
	25	3	1	1986-01-01	94.47	46.48	68.5	71.97	36.5	0.41	0.34	0.49	0.61	0	0	0	0	0	0
	25	4	1	1986-04-01	494.71	74.48	86.06	80.2	40.5	5.24	1.6	1.26	1.11	1	0	0	0	1	0
	25	5	1	1986-12-01	234.22	72.5	536.42	132.48	43.36	0.47	0.97	6.23	1.65	0	0	1	0	1	0
	25	6	1	1987-06-01	115.5	52.99	291.74	335.37	36.75	0.49	0.73	0.54	2.53	0	0	0	1	1	0
	25	7	1	1987-12-01	58	35.47	109.47	115.99	36	0.5	0.67	0.38	0.35	0	0	0	0	0	0
	25	8	1	1988-06-01	305.64	182.87	260.24	106.25	35.99	5.27	5.16	2.38	0.92	0	0	1	0	1	0
	25	9	1	1989-01-01	158.54	91.8	157.73	106.36	38.47	0.52	0.5	0.61	1	0	0	0	0	0	0
	25	10	1	1989-06-01	158.5	80.46	302.15	118.96	36.99	1	0.88	1.92	1.12	0	0	1	0	1	0
	25	11	1	1989-12-01	130.98	74.83	201.36	120.36	37.24	0.83	0.93	0.67	1.01	0	0	0	0	0	0
	25	12	1	1990-06-01	174.56	82.46	204.47	175.62	38	1.33	1.1	1.02	1.46	0	0	0	0	0	0
	25	13	1	1990-12-01	114.32	71.66	174.12	155.12	36.99	0.65	0.87	0.85	0.88	0	0	0	0	0	0
	25	14	1	1991-06-01	84.32	60.13	141.83	414.11	36.75	0.74	0.84	0.81	2.67	0	0	0	1	1	0
	25	15	1	1991-12-01	66.99	50.25	134.47	204.74	36.99	0.79	0.84	0.95	0.49	0	0	0	0	0	0
	25	16	1	May-92	188.44	46.48	106.57	152.74	37.25	2.81	0.92	0.79	0.75	1	0	0	0	1	1
	25	17	1	1992-09-01	407.94	42.95	69.82	139.57	37.75	2.16	0.92	0.66	0.91	1	0	0	0	1	1
